# Supplementary material for: Genetic and Pathogenic Overlaps Between Autism Spectrum Disorder and Alzheimer’s Disease: Evolutionary Features and Opportunities for Drug Repurposing
Source: Int J Mol Sci. 2025 Oct 16;26(20):10066. doi: 10.3390/ijms262010066 (PMC12564320; doi:10.3390/ijms262010066)
Supplement: Supplementary file 1 [file ijms-26-10066-s001.zip › Supplementary Table S1.xlsx]

## Sheet: Лист1
ASD, SFARI Gene 20.10.22	ASD, Fu et al., 2022 FDR ≤ 0.001	ASD, Fu et al., 2022 FDR ≤ 0.05	NDD, Fu et al., 2022 FDR ≤ 0.05	AD, Hu et al., 2017	ADVP Genes	FMRP target genes Darnell et al.,2011	FMRP target genes Jansen et al.,2017	mTOR signalling pathway genes Caron et al., 2010	KEGG mTOR-regulators	mTOR-sensitive genes Gandin et al., 2016	GAAD genes
ABAT	SYNGAP1	SYNGAP1	SYNGAP1	A2M	CLU	AAK1	CDH2	ABL1	AKT1	A2M	A2M
ABCA10	CHD8	CHD8	SMARCA4	AASDH	BIN1	AATK	AKT3	ACTB	AKT1S1	AAAS	NAT1
ABCA13	ADNP	ADNP	TRIP12	ABCA1	CR1	ABCA2	ABCF2	AGPAT2	AKT2	AAGAB	NAT2
ABCA7	SHANK3	SHANK3	GRIN2B	ABCA2	APOE	ABCA3	DPP3	AKT1	AKT3	AAK1	SERPINA3
ABL2	SCN2A	SCN2A	ATP1A3	ABCA7	PICALM	ABCG1	SNUPN	AKT1S1	ATP6V1A	AAMDC	AADAC
ACE	PTEN	PTEN	MED13L	ABCC2	TOMM40	ABR	ATP9A	APC	ATP6V1B1	AAMP	AAMP
ACHE	FOXP1	FOXP1	KMT2A	ABCG1	ABCA7	ACCN1	RAD50	ARAF1	ATP6V1B2	AAR2	AARS
ACTB	CHD2	CHD2	CREBBP	ABCG2	SORL1	ACLY	KIF20A	ARHGEF6	ATP6V1C1	AARS	ABAT
ACTL6B	POGZ	POGZ	KAT6A	ACAN	EPHA1	ACO2	ZNF263	ARHGEF7	ATP6V1C2	AASDH	ABCA1
ACTN4	GRIN2B	GRIN2B	SIN3A	ACE	MS4A4A	ACTB	TRAP1	ATM	ATP6V1D	AASDHPPT	ABCF1
ACY1	SUV420H1	SUV420H1	CHD2	ADAM10	CD2AP	ADAP1	AKAP9	ATR	ATP6V1E1	AATF	ABL1
ADA	NRXN1	NRXN1	SCN1A	ADAM12	CD33	ADARB1	FAM13A	AXIN1	ATP6V1E2	ABAT	ABO
ADCY3	ARID1B	ARID1B	EHMT1	ADRA2B	NECTIN2	ADCY1	CEBPZ	BAD	ATP6V1F	ABCA12	ACACA
ADCY5	KDM5B	KDM5B	CHD7	ADRB1	MS4A6A	ADCY5	TRIM28	BDP1	ATP6V1G1	ABCA2	ACADM
ADK	ASH1L	ASH1L	AHDC1	ADRB2	EED	ADD1	RBM5	BNIP3	ATP6V1G2	ABCA5	ACADS
ADNP	SLC6A1	SLC6A1	SUV420H1	ADRB3	FERMT2	ADNP	TSHZ1	BRAF	ATP6V1G3	ABCB5	ACADVL
ADORA3	ASXL3	ASXL3	DYNC1H1	AGER	PTK2B	ADRBK1	MAEA	BRF1	ATP6V1H	ABCB7	ASIC2
ADSL	DYRK1A	DYRK1A	CHD8	AHSG	SLC24A4	AFF3	APC2	BTRC	BRAF	ABCB8	ASIC1
ADSS2	GIGYF1	GIGYF1	WAC	ALDH2	INPP5D	AFF4	ADAR	C19ORF2	CAB39	ABCB9	ACHE
AFF2	DYNC1H1	DYNC1H1	WDR26	ALOX5	GPR141	AGAP1	CDR2	CAB39	CAB39L	ABCC10	ACR
AGAP1	NF1	NF1	STXBP1	ANK2	ZCWPW1	AGAP2	DLC1	CALM1	CASTOR1	ABCC3	ACO2
AGAP2	DLG4	DLG4	SATB2	APBB1	MEF2C	AGAP3	ADARB1	CAMKK2	CASTOR2	ABCC5	ACP1
AGAP5	MBD5	MBD5	EFTUD2	APBB2	CELF1	AGPAT3	NDC80	CCNA2	CHUK	ABCC6	ACP5
AGBL4	STXBP1	STXBP1	TCF20	APBB3	CASS4	AGRN	TACC3	CCNB1	CLIP1	ABCD1	ACTA1
AGMO	MED13	MED13	NSD1	APH1A	TSPOAP1	AGTPBP1	NXF1	CCND1	DDIT4	ABCD4	ACTA2
AGO1	RFX3	RFX3	SRCAP	APH1B	DSG2	AHDC1	SEC23B	CCNE1	DEPDC5	ABCE1	ACTN4
AGO2	DEAF1	DEAF1	ARID2	APOA1	TREM2	AKAP6	UNC13B	CCT2	DEPTOR	ABCF1	ACTN1
AGO3	SATB2	SATB2	GATAD2B	APOA4	APOC1	AKAP9	MYBBP1A	CCT3	DVL1	ABCF2	ACTN2
AGO4	SETD5	SETD5	EP300	APOC1	ECHDC3	AKT3	ARFGEF2	CCT4	DVL2	ABCF3	ACVRL1
AGTR2	RORB	RORB	ARID1B	APOC2	HLA-DQA1	ALDOA	ARFGEF1	CCT5	DVL3	ABHD10	ADA
AHDC1	AP2S1	AP2S1	KMT2D	APOC4	MARK4	ALDOC	CCT7	CCT6A	EIF4B	ABHD14A	ADAM8
AHI1	MED13L	MED13L	CLTC	APOD	BCL3	ALS2	TACC2	CCT7	EIF4E	ABHD14B	ADAM10
AHNAK	EHMT1	EHMT1	TBL1XR1	APOE	NDUFAF6	AMPH	SMC2	CCT8	EIF4E1B	ABHD16A	ADAR
AKAP9	CUL3	CUL3	ANKRD11	APP	ACE	ANAPC1	PRPF8	CDC2	EIF4E2	ABHD17B	ADARB1
ALDH1A3	KDM6B	KDM6B	ZEB2	AR	CNTN5	ANK1	SPAG5	CDC20	EIF4EBP1	ABHD2	ADCY3
ALDH1L1	BRSK2	BRSK2	HNRNPU	ARC	BCAM	ANK2	ADCY1	CDC42	FLCN	ABHD5	ADCY7
ALDH5A1	ANK2	ANK2	TLK2	ARMS2	HLA-DRB1	ANK3	ADCY1	CDK2	FNIP1	ABI1	ADCYAP1
ALG6	NIPBL	NIPBL	SON	ARSB	GMNC	ANKRD11	KDM5B	CDK4	FNIP2	ABI2	ADCYAP1R1
AMPD1	TLK2	TLK2	POGZ	ARSJ	HS3ST1	ANKRD17	ARPP21	CDK6	FZD1	ABLIM1	ADD2
AMT	ATP2B2	ATP2B2	ADNP	ATF7	NRXN3	ANKRD52	ZNF266	CDKN1B	FZD10	ABLIM3	ADH1B
ANK2	KMT2C	KMT2C	SHANK3	ATP7B	GRN	AP1B1	HSPH1	CHUK	FZD2	ABR	ADH1C
ADGRL1	SCN1A	SCN1A	KCNB1	ATXN1	SPI1	AP2A1	TUBGCP2	CKS1B	FZD3	ABRACL	ADH4
ANK3	EBF3	EBF3	SCN2A	BACE1	ABCC9	AP2A2	USP20	CLIP1	FZD4	ABT1	ADK
ANKRD11	DNMT3A	DNMT3A	KAT6B	BACE2	PILRA	AP2B1	USP19	CREBBP	FZD5	ABTB1	ADM
ANKRD17	SMARCC2	SMARCC2	CTNNB1	BCHE	TMEM106B	AP3D1	ADCY3	CRK	FZD6	ACAA2	ADORA1
ANKS1B	KCNQ3	KCNQ3	SCN8A	BCR	GLIS3	APBA1	PNPLA6	CSNK1E	FZD7	ACACA	ADORA2A
ANXA1	SPAST	SPAST	ITPR1	BDNF	SORCS1	APBB1	AFG3L2	CSNK2A1	FZD8	ACAD10	ADORA2B
AP1S2	WAC	WAC	CACNA1A	BIN1	HBEGF	APC	POP1	CSNK2A2	FZD9	ACAD11	ADORA3
AP2S1	PHF21A	PHF21A	PTPN11	BLMH	PROX1	APC2	CKAP4	CTNNB1	GRB10	ACAD8	PARP1
APBA2	CTNNB1	CTNNB1	KIF1A	C4A	CDC73	APLP1	GCN1	CUL1	GRB2	ACAD9	ADRB1
APBB1	IRF2BPL	IRF2BPL	TRIO	C4B	PGBD1	APOE	ILVBL	CUL4A	GSK3B	ACADM	ADRB2
APH1A	TAOK1	TAOK1	ZNF292	C9orf72	ADAM10	APP	SLC27A4	CUL7	HRAS	ACADVL	ADRBK1
ARHGAP11B	SKI	SKI	CHD3	CADPS2	FTO	ARAP2	KIF2C	DCAF4	IGF1	ACAT2	ADSS
ARHGAP32	ANKRD11	ANKRD11	PPP1CB	CALHM1	USP6NL	ARF3	ADAP1	DDB1	IGF1R	ACBD4	AP2A2
ARHGAP5	KMT2A	KMT2A	CTCF	CAMK2D	HMGA2	ARFGEF1	TENT4A	DDIT4	IKBKB	ACBD5	AFP
ARHGEF10	DLL1	DLL1	NFIX	CAND1	SORCS3	ARHGAP20	CHD4	DEPDC6	INS	ACBD6	ACAN
ARHGEF9	NAA15	NAA15	SLC6A1	CARD8	PCDH7	ARHGAP21	ADCY5	DGKZ	INSR	ACCS	AGER
ARID1B	KCNMA1	KCNMA1	EBF3	CASR	CNTNAP2	ARHGAP23	BTN2A1	DOCK1	IRS1	ACIN1	JAG1
ARID2	ZBTB20	ZBTB20	KCNQ2	CASS4	BDNF	ARHGAP32	FAF1	DOCK7	KRAS	ACKR3	AGT
ARNT2	KCNB1	KCNB1	PPP2R5D	CAV1	KCTD12	ARHGAP33	POLR3A	DVL1	LAMTOR1	ACLY	AGTR1
ARX	DSCAM	DSCAM	FOXP1	CBS	ARHGAP45	ARHGEF11	WDHD1	DYRK1A	LAMTOR2	ACO1	AGTR2
ASAP2	MED23	MED23	ZBTB18	CCL2	AP2A2	ARHGEF12	BAZ2A	EEF1A2	LAMTOR3	ACOT1	AHR
ASB14	TCF7L2	TCF7L2	PACS1	CCL3	MAPT	ARHGEF17	NISCH	EEF1B4	LAMTOR4	ACOT13	AHSG
ASH1L	VEZF1	VEZF1	EEF1A2	CCNT1	CEACAM16	ARHGEF2	AHNAK2	EEF2	LAMTOR5	ACOT2	AIF1
ASMT	GABRA1	GABRA1	SOX5	CCR2	LINC02210-CRHR1	ARHGEF4	ECD	EEF2K	LPIN1	ACOT7	AKT1
ASPM	AUTS2	AUTS2	ASXL3	CD14	GRIN2B	ARHGEF7	DDX42	EIF1B	LRP5	ACOT8	AKT2
ASTN2	PLXNA1	PLXNA1	SMARCA2	CD2AP	SERPINB1	ARID1A	EXOC3	EIF2B5	LRP6	ACOT9	ALAD
ASXL3	CTCF	CTCF	BRAF	CD33	GAB2	ARID1B	GPRIN1	EIF2S1	MAP2K1	ACOX1	ALB
ADORA2A	CASKIN1	CASKIN1	DYRK1A	CD36	CTDP1	ARID2	SLC25A25	EIF2S2	MAP2K2	ACP1	ALCAM
ADRB2	TCF20	TCF20	TCF4	CD44	CNN2	ARNT2	SMYD4	EIF2S3	MAPK1	ACP2	ALDH1A1
AR	MEIS2	MEIS2	SMAD4	CDH11	PVR	ARPP21	GPRASP2	EIF3A	MAPK3	ACP6	ALDH2
ARHGEF2	PIK3CA	PIK3CA	SETD5	CDK1	BRINP1	ARRB1	UHRF2	EIF4A1	MAPKAP1	ACRBP	ALK
ATP10A		CHD3	DLG4	CDK5	PUM3	ARVCF	ARHGAP33	EIF4B	MIOS	ACSF3	ALOX12
ATP1A1		CREBBP	KANSL1	CDK5R1	PSEN1	ASH1L	ZNF653	EIF4E	MLST8	ACTB	ALOX5
ATP1A3		CSNK2A1	SLC2A1	CDKN2A	MAGI3	ATF7IP	ABHD15	EIF4EBP1	MTOR	ACTG1	ALOX5AP
ATP2B1		SHANK2	PUF60	CELF1	RIN3	ATG2A	NIBAN1	EIF4G1	NPRL2	ACTL6A	ALOX12B
ATP2B2		PACS1	AUTS2	CELF2	CST3	ATG2B	ARAP2	ELMO1	NPRL3	ACTL8	ALOX15
ATP6V0A2		PAX5	HECW2	CETP	FOXF1	ATG9A	ARAP1	ETV7	NRAS	ACTN1	ALPI
ATRX		ACVR2A	GNAO1	CFH	TRIP4	ATMIN	AGAP2	FADD	PDPK1	ACTN4	ALPL
AUTS2		TCF4	NAA15	CH25H	COBL	ATN1	AGAP1	FBXW5	PIK3CA	ACTR10	ALPP
AVPR1A		ITPR3	CSNK2A1	CHAT	LIPA	ATP13A2	AGAP1	FBXW7	PIK3CB	ACTR1A	AMBP
AZGP1		MYT1L	GRIN1	CHRFAM7A	WNT3	ATP1A1	AGAP3	FBXW8	PIK3CD	ACTR1B	AMELX
BAIAP2L1		UBR5	MAGEL2	CHRNA3	MTCH2	ATP1A2	FTSJ3	FGFR3	PIK3R1	ACTR2	AMH
BAZ2B		MEF2C	BCL11A	CHRNA4	APOA4	ATP1A3	GALNT15	FKBP1A	PIK3R2	ACTR3	AMPH
BBS4		NRXN3	CDK13	CHRNA7	TREML2	ATP1B1	ADD1	FKBP8	PIK3R3	ACTR3C	BIN1
BCAS1		TSC1	FOXG1	CHRNB2	FANCL	ATP2A2	ADD1	FOXO1	PRKAA1	ACTR6	AMY1A
BCKDK		HNRNPUL2	PURA	CLOCK	MTHFD1L	ATP2B2	FAT3	FOXO3	PRKAA2	ACTR8	ANGPT1
BCL11A		KIF1B	MAP2K1	CLSTN2	EPHX2	ATP2B4	LRIG3	FZD1	PRKCA	ACVR1B	ANGPT2
BCORL1		TBL1XR1	GABRB2	CLU	UNC5CL	ATP5A1	ABTB3	FZD10	PRKCB	ACY1	ANPEP
BICRA		CDK13	SOX11	CLUAP1	SYMPK	ATP5B	LEO1	FZD2	PRKCG	ADAL	ANXA1
BIRC6		PRH1	TRAF7	COL11A1	AKAP9	ATP6V0A1	TMEM132E	FZD3	PRR5	ADAM10	ANXA2
BRAF		CGREF1	PTEN	COL25A1	RFC3	ATP6V0D1	TBC1D16	FZD4	PTEN	ADAM17	ANXA3
BRCA2		CAMTA2	KDM5B	COMT	MYBPC3	ATP6V1B2	RAVER1	FZD5	RAF1	ADAM9	ANXA5
BRD4		MLXIP	MEF2C	COX10	ATP5MC2	ATP9A	ZNF440	FZD6	RHEB	ADAMTSL2	ANXA6
BRINP3		SRPR	ASXL1	COX15	NMBR	ATXN1	ZNF792	FZD7	RHOA	ADAR	ANXA11
BRSK2		SMARCA2	PPM1D	CR1	PCDH8	AUTS2	COPA	FZD8	RICTOR	ADAT2	AOAH
BRWD3		ZNF292	DNMT3A	CST3	USP8	B3GAT1	STXBP5	FZD9	RNF152	ADAT3	APAF1
BST1		INTS3	DNM1	CTNNA3	SPPL2A	BAI1	HINT3	GIT1	RPS6	ADCK1	AIRE
BTAF1		SYNCRIP	MYT1L	CTSD	SCARB2	BAI2	ZNF786	GIT2	RPS6KA1	ADCK5	APEH
BTRC		PBX1	FBXO11	CTSS	SRRM4	BAP1	CPD	GNAI2	RPS6KA2	ADCY1	APEX1
C12orf57		GABBR2	IRF2BPL	CXCL8	SNCA	BAT2	CPT2	GNB1	RPS6KA3	ADD1	BIRC2
C15orf62		PHF2	CHAMP1	CYP11B1	PRIM2	BAT2L1	GPAT4	GNGT1	RPS6KA6	ADGRE5	BIRC3
C4B		MARK2	CNOT3	CYP19A1	C9orf72	BAT2L2	RIMS4	GOLPH3	RPS6KB1	ADGRF2	XIAP
CA6		SYT1	FGFR3	CYP2D6	TCF7L2	BAT3	SRXN1	GRB2	RPS6KB2	ADGRF3	BIRC5
CACNA1A		ANKH	H3F3A	CYP46A1	MS4A3	BAZ2A	PLEKHA7	GRLF1	RPTOR	ADGRG1	APOA1
CACNA1B		CTNNA2	KDM6B	DAOA	ARID5B	BCAN	CSNK1G2	GSK3A	RRAGA	ADGRG6	APOA4
CACNA1C		NCKAP1	KCNQ3	DAPK1	IPMK	BCL9L	TTC7B	GSK3B	RRAGB	ADGRV1	APOB
CACNA1D		UBR1	DEAF1	DBH	CSNK1G3	BCR	VCAN	GTF3A	RRAGC	ADH5	APOC1
CACNA1E		TLE4	MBD5	DCHS2	NPAS3	BIRC6	RUNDC1	GTF3C1	RRAGD	ADI1	APOC3
CACNA1F		TRIP12	GNB1	DDX18	FRMD1	BMPR2	CSTF1	HDAC1	SEC13	ADIPOR2	APOE
CACNA1G		APBB1	MN1	DDX39B	PTPRD	BPTF	ZNF420	HIF1A	SEH1L	ADIRF	APOH
CACNA1H		CAPRIN1	PHIP	DGKB	L3MBTL4	BRD4	ZNF558	HRAS	SESN2	ADK	APP
CACNA1I		KDM3B	ASH1L	DHCR24	ATP5PF	BRSK1	SAMD11	HSP90AA1	SGK1	ADORA1	KLK3
CACNA2D1		FBXO11	GABRA1	DLD	ADAMTS5	BRSK2	CTNNA1	HSPA4	SKP2	ADPRHL1	FAS
CACNA2D3		C16orf72	TAOK1	DLST	KCNMA1	BSN	TTL	IGBP1	SLC38A9	ADPRM	FASLG
AVPR1B		DPYSL2	SETBP1	DNM2	IL6R	BZRAP1	TTC30B	IKBKB	SLC3A2	ADRBK1	AQP1
BACE1		KCNH7	KCNH1	DNMBP	YDJC	C11ORF41	CUX1	IKBKG	SLC7A5	ADRM1	AQP2
BICDL1		SLC9A3	SKI	DNMT3B	SCIMP	C14ORF4	AMOT	INSR	SOS1	ADSL	AQP3
CACNB1		CSNK1E	GNAI1	DOPEY2	CCDC74A	C19ORF26	RBM33	IRS1	SOS2	AFTPH	AQP4
CACNB2		TBR1	ZMYND11	DPH6	NMNAT3	C20ORF117	GRK2	KIAA0652	STK11	AGA	AR
CADM1		OBSCN	QRICH1	DPYS	GHITM	C20ORF12	CAMSAP1	KRAS	STRADA	AGAP2	ABCC6
CADM2		ZMYM2	GIGYF1	DRD4	SLC39A13	C2CD2L	RASEF	LEF1	STRADB	AGAP3	AREG
CADPS		ATG9B	SPAST	DYRK1A	MS4A6E	CABIN1	USP54	LPIN1	TBC1D7	AGBL2	ARG1
CADPS2		PSMD11	MAP3K7	EBF3	GPRC5B	CACNA1A	AARS1	LRP5	TELO2	AGBL5	RHOA
CAMK2A		PRR12	PIK3R2	ECE1	SCARA3	CACNA1B	AP2A1	LRP6	TNF	AGFG2	RHOB
CAMK2B		PTGDR2	PPP2R1A	EFNA5	MOBP	CACNA1E	DENND5B	LZTR1	TNFRSF1A	AGPAT1	RHOC
CAMK4		TNPO3	KMT2C	EIF2AK2	TNXB	CACNA1G	DGKH	MAP2K1	TSC1	AGPAT5	RHOH
CAPN12		AHDC1	NF1	EIF4EBP1	CTNND2	CACNA1I	AP2A2	MAP3K2	TSC2	AGPAT9	ARNT
CAPRIN1		YWHAG	NRXN1	EPC2	PRKCE	CACNB1	AP2A2	MAP3K3	TTI1	AGR2	ARNTL
CARD11		TLE3	PBX1	EPHA1	NEGR1	CACNB3	DAPK1	MAP3K7	ULK1	AGTPBP1	ARRB1
CASK		ZNF462	LZTR1	EPHA4	ADAMTS20	CADPS	DNAAF4	MAP4K3	ULK2	AGTRAP	ARRB2
CASZ1		GRIA2	CUL3	ESR1	DAB1	CALM1	DAXX	MAPK1	WDR24	AHCY	ARSF
CAT		TAF4	SRRM2	ESR2	TNK1	CALM3	OTUD7A	MAPK13	WDR59	AHCYL1	ASCL1
CC2D1A		CELF1	HIST1H1E	EXOC2	GLIS1	CAMK2A	AP1B1	MAPK14	WNT1	AHI1	ASCL2
CCDC88C		CACNA1E	RHOBTB2	EXOC3L2	LINGO2	CAMK2B	AP1B1	MAPK3	WNT10A	AHNAK	ASIP
CCDC91		SIN3A	FBXW7	F13A1	HLA-DQB1	CAMK2N1	AP2B1	MAPK8	WNT10B	AHSA1	SERPINC1
CCIN		ATG13	SPEN	FAS	GPC5	CAMKK2	AP2B1	MAPKAP1	WNT11	AIF1L	ZFHX3
CCNG1		HECTD4	CACNA1C	FCER1G	SERTAD2	CAMSAP1	DDB1	MAPKAPK2	WNT16	AIFM1	ATF3
CCNK		PHF12	WHSC1	FDPS	CSMD1	CAMSAP1L1	DHX8	MDM2	WNT2	AIFM2	ATF4
CCSER1		CYLD	KCNT1	FERMT2	SORCS2	CAMTA1	DHX9	MKNK2	WNT2B	AIG1	ATIC
CCT4		ATP1A3	GABRB3	FGF1	TMEM121	CAMTA2	DDX10	MLST8	WNT3	AIMP1	ATM
CD276		RAI1	GRIN2A	FRMD4A	PRKG1	CAND1	ADGRA3	MTOR	WNT3A	AIMP2	RERE
CD38		ATP4A	SYT1	FRMD6	WWOX	CASKIN1	DYNC1H1	MYC	WNT4	AIP	ATOH1
CD99L2		PRDM16	PTCH1	FSHR	PAX5	CBX6	DNM2	MYCBP2	WNT5A	AK1	ATP2B2
CDC42BPB		ADCY5	PIK3CA	FTO	ADH1B	CBX6-NPTXR	DNMT1	NCBP1	WNT5B	AK2	ATP4A
CDH10		CYFIP2	ZBTB20	GAB2	DAPK1	CDC42BPA	DOCK1	NCBP2	WNT6	AK4	ALDH7A1
CDH11		PTPRF	ATP6V1A	GALP	KCNMB2	CDC42BPB	DPYSL3	NCK1	WNT7A	AK6	ATP7B
CDH13		ROPN1	PRR12	GAPDH	PLCG2	CDK16	JAG1	NDRG1	WNT7B	AK8	AVP
CDH22		HDAC4	KMT2E	GAPDHS	HLA-DRB5	CDK17	ATN1	NEDD4L	WNT8A	AKAP1	AXL
CDH8		ACLY	MSL2	GBP2	ZNF652	CDK5R1	DUSP8	NF1	WNT8B	AKAP11	B2M
CDH9		DIP2A	CAMTA1	GNA11	HLA-DRA	CDK5R2	CELSR3	NFKB1	WNT9A	AKAP13	BAD
CDK13		DEDD	RAI1	GNB3	TSBP1	CDKL5	CELSR2	NFKBIA	WNT9B	AKAP8L	BAK1
CDK19		ZMYND8	AP2S1	GOLM1	C9orf92	CELF5	MEGF8	NFYA		AKAP9	BAX
CDK8		XPO1	FBN1	GPX1	TENM3	CELSR2	UBR1	NRAS		AKIRIN2	BCHE
CDKL5		RALGAPB	UBE3A	GREM2	SHISA9	CELSR3	EIF4G1	PABPC1		AKR1A1	CCND1
CDON		PPP1R9B	HNRNPK	GRIN2B	HLA-DQA2	CHD3	ABCA2	PAK1		AKR1C2	BCL2
CECR2		SLC6A2	PHF21A	GRIN3A	MMP12	CHD4	EML1	PAK2		AKR1C3	BCL2L1
CELF2		AGO4	DPF2	GRN	AL049839.2	CHD5	CTTN	PDCD4		AKT1S1	BCL2L2
CELF4		EFTUD2	NFIA	GSK3B	CCL16	CHD6	EP300	PDGFRB		AKT2	BCL3
CELF6		SPEN	TCF7L2	GSTM1	CFH	CHD8	EPHA4	PDK1		AKTIP	BCL6
CEP135		FAM120A	ATP6V0A1	GSTM3	CYP51A1	CHN1	EPRS1	PHLPP1		ALAD	TNFRSF17
CEP290		ITSN1	KMT2B	GSTO1	NDUFAF7	CHN2	ERBB2	PIK3C3		ALAS1	OPN1SW
CEP41		NACC1	RFX3	GSTO2	CREBBP	CHST2	ERCC3	PIK3CA		ALCAM	BCR
CASKIN1		USP49	PACS2	GSTP1	PON1	CIC	ABCA3	PIK3R2		ALDH16A1	BDKRB1
CDK5RAP2		MYO18A	MEIS2	GSTT1	YBX2	CIT	ALAS1	PLD1		ALDH18A1	BDKRB2
CGNL1		CORO1A	MED13	HACD1	MYH13	CKAP5	ETFDH	PLK1		ALDH1B1	BDNF
CHAMP1		H3F3A	BCL11B	HBG2	UPP2	CKB	EXT2	PML		ALDH3A2	CFB
CHD1		CAMK2A	MTOR	HCRTR2	NOS2	CLASP1	EXTL3	POLDIP3		ALDH3B2	BGLAP
CHD2		BTG3	ATP2B2	HFE	PAX6	CLASP2	FANCC	POLR1B		ALDH5A1	BGN
CHD3		MAPK8IP3	RORB	HHEX	FMO3	CLCN3	FANCD2	POLR3F		ALDH6A1	CEACAM1
CHD7		HNRNPD	RAC1	HLA-A	TFAP2B	CLEC16A	BPTF	PPARG		ALDH7A1	BHMT
CHD8		ZMYND11	CTBP1	HLA-DQB1	CYB561	CLIP3	BPTF	PPARGC1A		ALDH9A1	BICD1
CHD9		DIP2C	PIK3R1	HLA-DRA	QPCTL	CLSTN1	FAT1	PPP1CA		ALDOA	BID
CHKB		SYK	BRPF1	HLA-DRB1	ELOVL5	CLTC	FBN1	PPP1CC		ALG1	PRDM1
CHM		CELF2	YY1	HLA-DRB5	DDX11	CNP	FBN2	PPP1R15A		ALG10	BLK
CHMP1A		INO80D	DNM1L	HMGCR	ZC3H3	COBL	RASGEF1A	PPP2R4		ALG10B	BLMH
CHRM3		KPNA1	KRAS	HMGCS2	ACP3	COPG	FAM171A1	PRKAA1		ALG11	CXCR5
CHRNA7		NAV3	RAB14	HMOX1	CCDC88C	CPE	ALDOA	PRKAB1		ALG12	BMI1
CHRNB3		GABRB3	ZMYM2	HPCAL1	IGF1	CPLX1	FGFR3	PRKAG3		ALG13	BMP1
CHST2		MRFAP1	DHDDS	HSD11B1	NCAPH2	CPLX2	AAK1	PRKCA		ALG14	BMP2
CIB2		NAA25	HNRNPD	HSPA5	FAS	CPT1C	LMTK2	PRKCD		ALG1L	BMP4
CIC		TRAF2	CAMK2B	HSPG2	VRK2	CREBBP	CHSY1	PRR5		ALG3	BMP6
CLASP1		RAB11FIP4	HIVEP2	HTR2A	UBA6	CRMP1	MORC2	PRR5L		ALG5	BMP7
CLCN4		CACNA1D	ZFHX3	HTR6	PI4K2B	CRTC1	CLSTN1	PTENP1		ALG8	BMPR2
CLN8		PSMD12	SETD1A	ICAM1	TLL1	CTBP1	WDR37	PTK2		ALKBH1	BMX
CLTCL1			SETD1B	IDE	VCAN	CTNNB1	BAHD1	PTPN11		ALKBH2	BPI
CMIP			GRIA2	IGBP1P5	CLEC16A	CTNND2	KIFAP3	PTPN12		ALKBH3	BRCA1
CMPK2			SETD2	IGF1	DNAH5	CUL9	SCAP	PXN		ALKBH5	BRAF
CNGB3			SMC3	IL10	PSMA4	CUX1	SLC4A1AP	RAF1		ALMS1	BRDT
CNKSR2			PRPF8	IL12A	MYO16	CUX2	TCF25	RASA1		AMBRA1	ZFP36L1
CNOT1			KCNA2	IL12B	TRIT1	CYFIP2	DIP2C	RB1		AMD1	BSG
CNOT3			FOXP2	IL18	ANO2	DAB2IP	PDCD11	RB1CC1		AMIGO2	BST1
CNR1			CHD4	IL1A	HDAC9	DAGLA	HMGXB3	RBL2		AMIGO3	BST2
CNTN3			VEZF1	IL1B	CELF2	DAPK1	CEP152	RBX1		AMMECR1	BTC
CNTN4			KIF11	IL1RN	ARID1B	DBC1	ABCF1	RELA		AMMECR1L	BTF3P11
CNTN5			KCNMA1	IL23R	FOXN3	DCAF6	ALDOC	RHEB		AMOT	BTG1
CNTN6			GNAS	IL33	KCNQ1	DCLK1	MAPKBP1	RHEBL1		AMOTL1	BTK
CNTNAP2			MIB1	IL4	NPFFR2	DCTN1	SNRNP200	RHOA		AMOTL2	TSPO
CNTNAP3			YWHAG	IL6	PHF21B	DDN	KDM1A	RICTOR		AMPD2	C1QBP
CNTNAP4			CSNK2B	IL6R	F7	DDX24	KDM4B	RIPK1		AMPD3	SERPING1
CNTNAP5			SPTAN1	INPP5D	ATG5	DENND5A	PDXDC1	RIT1		AMY1A	C1QA
COL28A1			KCND3	INS	CDK14	DGCR2	SMG1	RNF123		AMY1B	C1QB
CORO1A			NIPBL	IREB2	ATP2B4	DGKZ	ZSWIM8	RPS6		AMY1C	C1S
CPT2			SYNCRIP	IRS1	DGKG	DHX30	TBC1D9B	RPS6KA1		AMZ2	C2
CPZ			ADCY5	ISL1	ALDH18A1	DICER1	CAND2	RPS6KA3		ANAPC1	C3
CREBBP			PSMC3	KANSL2	RIMBP2	DIDO1	CMTR1	RPS6KB1		ANAPC10	C4A
CSDE1			PCBP2	KCNJ6	ACAA1	DIP2A	VWA8	RPS6KB2		ANAPC11	C4B
CSMD1			ABL1	KIAA1033	LZTS1	DIP2B	RAP1GAP2	RPTOR		ANAPC13	C4BPA
CSMD3			NACC1	KIF11	SFSWAP	DIP2C	COLGALT2	RRAGA		ANAPC15	C4BPB
CSNK1E			TRPM3	KLC1	TNPO3	DIRAS2	ATG2A	RRAGB		ANAPC16	CAPN5
CSNK1G1			SMARCB1	KNDC1	GNAI3	DISP2	ATG2A	RRAGC		ANAPC2	C5
CSNK2A1			ARID1A	LCK	OAT	DLC1	RAD54L2	RRAGD		ANAPC5	C5AR1
CSNK2B			CACNA1E	LDLR	SLC9A7	DLG2	MAST2	SDC4		ANG	C7
CTCF			GABRG2	LHCGR	CTNNA2	DLG4	FLII	SFRS1		ANGEL1	C9
CTNNA2			NR4A2	LIPA	CLDN18	DLG5	ZZEF1	SGK1		ANGEL2	TMEM258
CTNNA3			KCNT2	LIPC	PFKP	DLGAP1	GRAMD4	SKP1		ANK3	TMEM50B
CTNNB1			SHOC2	LMNA	HDAC4	DLGAP2	CIC	SKP2		ANKEF1	CA1
CTNND2			ANK2	LOC642487	CFAP20	DLGAP3	TBC1D9	SLC7A4		ANKHD1	CA2
CTR9			NALCN	LPL	TRIB2	DLGAP4	FLNA	SOCS1		ANKHD1-EIF4EBP3	CA3
CTTNBP2			KIF5C	LRP1	SLC6A15	DMWD	FLNB	SOCS2		ANKMY2	CA8
CUL3			STAG1	LRP2	ALDH3A2	DMXL2	LPIN1	SOS1		ANKRA2	CA9
CUL7			U2AF2	LRP6	MARK2	DNAJC6	PASK	SOS2		ANKRD1	CACNA1C
CUX1			PSMC5	LRP8	SMARCE1	DNM1	RGL1	SP1		ANKRD11	DDR1
CUX2			ZFHX4	LRPAP1	CD5L	DOCK3	RFTN1	SRC		ANKRD12	CACNA2D1
CX3CR1			USP7	LRRK2	IGF2BP2	DOCK4	MDN1	SREBF1		ANKRD13C	CALB1
CYFIP1			MARK2	LRRTM3	NSF	DOCK9	PMPCA	STAT3		ANKRD13D	CALB2
CYLC2			DLL1	LY6E	ZNF532	DOPEY1	PLEKHM2	STK11		ANKRD17	CALCA
CYP27A1			COL4A1	MAGI2	PAX2	DOPEY2	JMJD6	STRADA		ANKRD27	CALM3
DAGLA			ARF1	MALRD1	TPD52	DOT1L	ZC3H4	TAF1		ANKRD32	CALR
DAPP1			TBR1	MAOA	APBB1IP	DPP8	TBC1D1	TAF1A		ANKRD34A	CAMK4
DDC			PHF12	MAPK8IP1	SLC25A43	DPYSL2	RRP12	TAF1B		ANKRD34B	CAMP
CLIP2			BRSK2	MAPT	SMC1B	DSCAM	SYNE2	TBC1D7		ANKRD36	CANX
CPEB4			ODC1	MBL2	ADCY2	DSCAML1	PLCL2	TBP		ANKRD36B	CAST
CYP11B1			SPOP	MCM3AP	TNRC6C	DST	EXOC6B	TCF7		ANKRD39	CAPZB
DCC			NOTCH1	MEF2A	EPB41L2	DTNA	SIK2	TCP1		ANKRD42	CASP1
DDHD2			UBTF	MEF2C	RIMS1	DTX1	PLCB1	TNF		ANKRD44	CASP3
DDX23			SET	MEFV	RFX3	DUSP8	PHLPP1	TNFRSF1A		ANKRD46	CASP6
DDX3X			TNPO3	MEIS2	SMARCA2	DYNC1H1	TMEM131L	TP53		ANKRD50	CASP7
DDX53			SOX10	MEOX2	DLGAP4	EEF1A2	COBL	TP73		ANKZF1	CASP8
DEAF1			TNRC6B	MIR146A	AFP	EEF2	KATNIP	TPT1		ANLN	CASP9
DENR			SRSF1	MME	CADPS2	EGR1	MINAR1	TRADD		ANO10	CASP10
DEPDC5			COL4A3BP	MMP1	COL19A1	EHMT1	DENND5A	TRAF2		ANO9	CASR
DHCR7			CACNA1G	MMP3	BCKDHB	EHMT2	MGA	TRAF5		ANP32A	CAT
DHX30			TAB2	MPO	PDS5B	EIF2C1	NUP160	TSC1		ANP32B	CAV1
DIP2A			GLI3	MS4A4A	APLP2	EIF2C2	WWC1	TSC2		ANP32E	RUNX2
DIP2C			VAMP2	MS4A4E	SLCO1A2	EIF4G1	AGTPBP1	TUBG2		ANTXR1	RUNX1
DIPK2A			SATB1	MS4A6A	HACE1	EIF4G2	ANKS1A	UBE2N		ANXA2	CBFA2T3
DISC1			XPO1	MS4A6E	EPDR1	EIF4G3	ATMIN	UBE2V1		ANXA3	RUNX3
DIXDC1			ZMIZ1	MT-ATP6	ACOX3	ELFN2	EHBP1	UBTF		ANXA5	SERPINA6
DLG1			ASXL2	MT-ATP8	OGFOD1	ELMO2	WSCD1	UHMK1		ANXA6	CBL
DLG2			ATP1A2	MT-CO3	EDEM2	EML2	KIF13B	ULK1		ANXA8	CBLB
DLG4			SPTBN1	MT-TG	EPB41L1	ENC1	SIN3B	ULK2		ANXA8L1	SERPINH1
DLGAP1			PDE4D	MT-ND3	RPL6	EP300	SASH1	VAV1		ANXA9	CBR1
DLGAP2			GNB2	MT-TR	SIRPG	EP400	CLASP1	VHL		AP1AR	CBS
DLGAP3			KIDINS220	MT-ND4L	NOS1	EPB41L1	JADE2	WNT1		AP1B1	CCK
DLL1			VCP	MT-ND4	MAEA	EPB49	VPS39	XPO1		AP1G1	CCNA2
DLX3			PPP2CA	MT-TH	ICAM1	EPHA4	ESYT1	YWHAB		AP1G2	CCNE1
DLX6			SMARCC2	MT-TS2	IRAK3	EPN1	DOCK9	YY1		AP1M1	CCT
DMD			ZNF148	MT-TL2	PDPR	EXTL3	KHNYN			AP1M2	CD1A
DMPK			MFN2	MT-ND5	PITPNM2	FAM115A	VPS8			AP1S1	CD1B
DMWD			SMAD6	MT-ND6	NRCAM	FAM120A	ENTREP2			AP1S3	CD1C
DMXL2			CSNK1E	MT-CYB	TF	FAM160A2	ZNF629			AP2A1	CD1D
DNAH10			BAP1	MT-TT	APOH	FAM171B	ARHGEF12			AP2B1	CD2
DNAH17			MYCN	MT-RNR1	ESR1	FAM179B	ARHGEF18			AP2M1	CD247
DNAH3			DHX30	MT-ND1	TGFB2	FAM190B	SRGAP2			AP2S1	CD4
DNER			GABBR2	MT-TQ	LRRFIP2	FAM21A	NUDCD3			AP3B1	CD5
DNMT3A			SHANK2	MT-ND2	MSH2	FAM5B	ECPAS			AP3D1	CD6
DOCK1			RFX7	MT-CO1	MAP3K1	FAM65A	ADNP			AP3S1	CD7
DOCK4			FGFR1	MT-CO2	PTGS1	FAM91A1	LARS2			AP3S2	CD8A
DOCK8			TCF12	MTHFD1L	NCR2	FASN	ATP13A2			AP4B1	CD8B
DOLK			ZNF462	MTHFR	MLN	FAT1	ATP13A2			AP4M1	CD9
DPP10			CAMK2A	MTR	SIRT1	FAT2	GRIP1			AP4S1	CD14
DPP3			PRKAR1B	MTRR	PCSK5	FAT3	GPR161			AP5M1	CD19
DPP4			HRAS	MX1	CCDC134	FAT4	HARS2			AP5S1	MS4A1
DPP6			GLYR1	MYH13	CBX7	FBXL16	SF3B3			AP5Z1	CD22
DPYD			SNAP25	MYH8	MTMR3	FBXL19	SF3B1			APBB2	CD27
DPYSL2			PIP5K1C	MYLK	PNPLA5	FBXO41	BRD4			APC	CD28
DPYSL3			RIT1	MZF1	SLC25A17	FCHO1	PES1			APEH	CD80
DRD2			FGFR2	NAT2	L3MBTL2	FKBP8	MACF1			APEX1	CD86
DRD3			CDK8	NCAM2	TRPC4AP	FOXK2	ZFYVE26			APEX2	TNFRSF8
DSCAM			HDAC4	NCAPD2	CD40	FOXO3	KCTD2			APH1A	TNFSF8
DST			UPF1	NCSTN	UQCC1	FRMPD4	SCRIB			APH1B	CD33
DUSP15			HDAC2	NEDD9	CSTF1	FRY	CABIN1			API5	CD34
DVL3			HK1	NGB	METTL4	FSCN1	SRRM2			APIP	CD36
DYDC1			EXT1	NGF	LIPG	FYN	TNPO3			APITD1	SCARB1
DYDC2			ARIH1	NGFR	KLHL4	GABBR1	RABGAP1			APITD1-CORT	SCARB2
DYNC1H1			CTNND1	NINJ2	PCDH11X	GABBR2	EDC4			APMAP	CD38
DLX2			CNOT1	NLRC3	NALCN	GARNL3	PLD3			APOA1BP	ENTPD1
DRD1			MAPK8IP3	NLRP1	STK24	GAS7	PLXNB2			APOBEC3B	CD40
DYRK1A			ZMYND8	NLRP3	OLFM4	GBF1	PLA2G15			APOBEC3C	CD40LG
EBF3			ZBTB7A	NME8	N4BP1	GCN1L1	CEMIP2			APOBEC3D	CD44
EEF1A2			BICD2	NOS1	DHODH	GIT1	SH3BP4			APOL2	CD47
EFR3A			PPP3CA	NOS3	VAC14	GLUL	BRD1			APOM	CD48
EGR3			KIF2A	NPC1	MTHFSD	GM996	KIF4A			APOO	CD53
EHMT1			TSC1	NPC2	BCKDK	GNAL	TFIP11			APOPT1	CD58
EIF3G			CAMK2G	NPHP1	KAT8	GNAO1	PANX1			APP	CD59
EIF4E			CBX5	NQO1	ATP8B4	GNAS	FJX1			APPBP2	CD68
EIF4G1			RORA	NR1H2	PDGFRL	GNAZ	PRPF6			APPL1	CD69
ELAVL2			KDM3B	NRXN3	TRIM35	GNB1	MTOR			APPL2	CD70
ELAVL3			HECTD4	NTF3	TRPS1	GPAM	ABL1			APRT	CD72
ELOVL2			GATA3	NTRK1	CLPTM1	GPM6A	FYN			APTX	CD74
ELP2			TRRAP	NTRK2	CLASRP	GPR158	ZBTB38			AQR	CD79A
ELP4			TCF3	NUBPL	DMPK	GPR162	ANKRD18A			ARAF	CD79B
EMSY			TANC2	NXPH1	GAPDHS	GPRIN1	LRRC57			ARAP1	CD81
EN2			CTNNA2	OGFRL1	STEAP1B	GRAMD1B	EML3			ARCN1	ADGRE5
ENPP1			AFF3	OGG1	NPVF	GRIK3	SHPRH			AREG	CD151
EP300			MSI1	OLR1	CPVL	GRIK5	KIAA1549L			AREL1	CDA
EP400			AGO1	OTC	AGFG2	GRIN1	DSTYK			ARF1	LRBA
EPC2			OTX2	PAICS	AP1S1	GRIN2A	ZNF324			ARF3	CDC42
EPHA1			ABCC9	PARP1	TLE4	GRIN2B	GAK			ARF4	CDH1
EPHB1			ERF	PCDH11X	SHB	GRLF1	TAFA5			ARF5	CDH2
EPHB2			RAB11B	PCED1B	GATA3	GRM4	DCAF13			ARF6	CDH3
EPPK1			SRPR	PCK1	CXCL12	GRM5	POLR1A			ARFGAP1	CDH5
ERBIN			SOX2	PEMT	CUBN	GSK3B	PLEKHG4			ARFGAP2	CDH11
ERG			RYR2	PGBD1	SEC23IP	GTF3C1	INTS7			ARFGAP3	CDH13
ERMN			UBR5	PICALM	PLEKHA1	GTF3C2	GALNT2			ARFGEF3	CDH18
ESR2			ARHGAP35	PIK3R1	TNKS2	HCFC1	MTHFD1L			ARFIP1	CDK2
ESRRB			DSCAM	PIN1	LHPP	HCN2	ZNF521			ARFIP2	CDK4
ETFB			RALA	PLA2G3	EBF3	HDAC4	BOD1L1			ARGLU1	CDK5
EXOC3			MED23	PLA2G4A	TFAM	HDAC5	GEMIN5			ARHGAP1	CDK6
EXOC5			EIF5A	PLAU	ZMIZ1	HDLBP	PARS2			ARHGAP11A	CDK9
EXOC6			KIAA0100	PLD3	DNAJC12	HEATR5B	C2CD3			ARHGAP18	CDKN1A
EXOC6B			PHLDB1	PLXNA4	PSMD3	HERC1	RPAP1			ARHGAP19	CDKN1B
EXT1			CDC42	PNMT	CCL8	HERC2	LRIG1			ARHGAP24	CDKN2A
FABP4			CTR9	PON1	ABI3	HIPK1	UPF2			ARHGAP32	CDKN3
FABP5			WDR48	PON2	CWH43	HIPK2	PTCD1			ARHGAP33	CDR1
FAM47A			POU3F3	PON3	INPP4B	HIPK3	AUTS2			ARHGAP5	CDR2
FAM98C			KLF7	POU2F1	WFS1	HIVEP1	ANKRD17			ARHGDIA	CDS1
FAN1			ACTL6B	PPARA	FRG1	HIVEP2	TRPC4AP			ARHGEF12	CDSN
FAT1			HIST1H2AC	PPARG	GALNT7	HIVEP3	KIF26A			ARHGEF18	CD52
FBN1			SEMA6B	PPAT	SLC2A9	HK1	GMEB2			ARHGEF19	CDX2
FBRSL1			GSK3B	PPP1R37	CLNK	HMGXB3	GAS6			ARHGEF2	CEBPA
FBXO11			CELF2	PPP1R3B	BST1	HNRNPUL1	TIAM2			ARHGEF3	CEBPB
FBXO33			ZNF865	PPP2R2B	MADD	HSP90AB1	FBXO10			ARHGEF35	CEBPE
FBXO40			SOS1	PRND	OAS2	HTT	NARF			ARHGEF39	CEBPG
FCRL6			PLXNA1	PRNP	SUDS3	HUWE1	CNNM4			ARHGEF5	CEL
FEZF2			SF3B2	PRUNE2	NEDD9	IDS	LATS2			ARHGEF9	CELP
FGA			POLR3B	PSEN1	SASH1	IGSF9B	GFPT1			ARID1A	CENPA
FGF13			COL2A1	PSEN2	KHDRBS2	INPP4A	COPG2			ARID3B	CENPB
FGF14			CIC	PSENEN	FIG4	INTS1	NBEA			ARID4A	CENPCP1
FGFR1			CASKIN1	PTGS2	SLC22A2	IPO13	CYFIP2			ARID4B	CFTR
FHIT			HIST1H4J	PTK2B	QKI	IPO4	DNAJC2			ARID5A	CGA
FMR1			TOP2B	PVRL2	PRPF4B	IPO5	SND1			ARIH1	CEACAM3
ECPAS			LONP1	RAB7A	PFDN1	IQSEC2	RPUSD2			ARIH2	CEACAM8
FOXG1			AP3B2	RBFOX1	CDH9	IQSEC3	B3GAT1			ARL1	CHAT
FOXP1			SMARCE1	RCAN1	CDH6	IRS2	NALF2			ARL13B	CHD1
FOXP2			PAFAH1B1	RD3	LNPEP	ITPR1	AFF4			ARL14EP	CHD3
FRG1			DDX23	RELN	PRLR	ITSN1	PALD1			ARL15	CHD4
FRK			GFAP	RPH3AL	WWC1	JAK1	INTU			ARL17A	CHGA
FRMPD4			MORC2	RPL7P59	CD86	JPH3	GLB1			ARL17B	CHI3L1
FXN			CASZ1	RPS6KB2	RBP1	JPH4	AHDC1			ARL2	CHI3L2
GABBR2			TRIM8	RUNX1	BCHE	KALRN	AHDC1			ARL3	CHIT1
GABRA3			ZBTB10	RXRA	BBX	KCNA2	AMPH			ARL4A	CHKB
GABRA4			NFIB	S100B	ARHGEF26	KCNB1	GLE1			ARL6	CHM
GABRB2			ATF2	SAMSN1	VIPR1	KCNC3	GLG1			ARL6IP1	CHRM3
GABRB3			SOX9	SDC2	DGUOK	KCND2	UTP20			ARL6IP5	CHRNA1
GABRG3			KLHL20	SEL1L	IL1A	KCNH1	GNA12			ARL6IP6	CHRNA4
GALNT10			CAPRIN1	SEPT3	DNAJC27	KCNH3	GNAL			ARL8A	CHRNA5
GALNT13			TFAP4	SERPINA1	ITGB6	KCNH7	BCL9L			ARL8B	CHRNB3
GALNT14			CAMTA2	SERPINA3	ASB3	KCNMA1	ANKRD52			ARMC1	CHRND
GALNT2			NLGN2	SETX	EFEMP1	KCNQ2	HECTD4			ARMC5	CHUK
GALNT8			PTPRD	SGPL1	USP34	KCNQ3	CEP170B			ARMC6	CISH
GATM			KBTBD7	SH3PXD2A	HPCAL1	KCNT1	WDR62			ARMC7	ERCC8
GBE1			TLE3	SIGMAR1	SLC25A12	KDM4B	FRYL			ARMC8	AP2M1
GDA			GLTSCR1	SIRT2	THADA	KDM5C	ANK1			ARMC9	CLCN3
GFAP			NTRK2	SLC19A1	TRAK2	KDM6B	ANK2			ARMCX1	CLCN5
GGNBP2			BRD3	SLC24A4	GRIN3B	KIAA0090	ANK2			ARMCX2	CLU
GIGYF1			SRP54	SLC2A14	PARD3B	KIAA0100	ANK3			ARMCX3	TPP1
GIGYF2			HIST1H2AE	SLC2A9	DHCR24	KIAA0226	ANK3			ARMCX5	CLN3
GLIS1			PAX5	SLC6A3	TCEANC2	KIAA0284	GRB10			ARMCX5-GPRASP2	CMA1
GLO1			BRD4	SLC6A4	TMEM59	KIAA0317	ABR			ARMCX6	CCR1
GLRA2			BAI1	SNCA	IVNS1ABP	KIAA0430	SETD2			ARMT1	CCR3
GNAI1			ACVR2A	SNTG1	PTBP2	KIAA0664	ARHGAP35			ARNT	CCR4
GNAS			KAT8	SNX1	SLC5A9	KIAA0802	ANKRD11			ARPC1A	CCR5
GNB1L			SLC39A8	SNX3	STK11	KIAA0913	ANKRD11			ARPC1B	CCR6
GNB2			ITPR3	SOAT1	IFT46	KIAA0947	GTF3C1			ARPC3	CCR7
GPC4			ALDH18A1	SOD1	MREG	KIAA1045	NCAPH2			ARPC4	CCR8
GPC5			KPNA1	SOD2	CREB1	KIAA1109	REPIN1			ARPC4-TTLL3	ACKR2
GPC6			GRIK2	SORCS1	ATP10B	KIAA1244	STRN4			ARPC5	ABCC2
GPD2			DAZAP1	SORCS2	TNFAIP3	KIAA1688	GNL2			ARPP19	CNR1
GPHN			MYRF	SORCS3	FOXO3	KIAA2018	RBM15B			ARRB1	CNR2
GPR37			PSMD12	SORL1	ECRG4	KIF1A	CPSF1			ARRB2	CNTF
GPR85			FRMD5	SOS2	YLPM1	KIF1B	ANXA2			ARRDC1	COL1A1
GRIA1			SOX4	SP1	LTBP2	KIF21A	HARS1			ARRDC3	COL1A2
GRIA2			KCNA1	SREBF1	AREL1	KIF21B	HTT			ARSA	CTD
GAS2			CPSF7	SST	FAM98A	KIF3C	HDAC1			ARSG	COL4A3
GRB10			EZH2	STAR	BCL11A	KIF5A	HDLBP			ARSJ	COL5A1
GRIA3			AKT3	STH	OGFRL1	KIF5C	HUNK			ASAH1	COL6A1
GRID1			FGF12	TAP2	MSX2	KIFC2	CXXC1			ASB3	COL6A3
GRID2			NRXN3	TAPBPL	PLEKHG1	KLC1	DNTTIP2			ASB7	COL11A2
GRID2IP			LEO1	TARDBP	SEC16B	KLHL22	PIK3R4			ASB8	COL13A1
GRIK2			SPTBN2	TBX3	PLXDC2	KNDC1	ANXA6			ASCC1	COL17A1
GRIK3			NCL	TF	ENOX1	LARGE	HIP1			ASCC2	COMP
GRIK4			NR3C2	TFAM	UTP20	LARS2	HK2			ASCC3	COMT
GRIK5			FOSL2	TFCP2	CHRNA2	LHFPL4	HLCS			ASCL2	KLF6
GRIN1			HNRNPUL2	TGFB1	ADRA1A	LINGO1	APBA1			ASF1A	CORT
GPX1			MAX	THEM5	LRAT	LLGL1	HOXA5			ASH2L	MAP3K8
GRIN2A			CELF4	TLR2	RGSL1	LMTK2	APBA2			ASL	COX4I1
GRIN2B			KIF1B	TLR4	PILRB	LMTK3	APBB1			ASMTL	COX15
GRIP1			PRKD1	TLR9	CCRL2	LPHN1	APC			ASNA1	CP
GRK4			PRH1	TMPRSS15	CCR2	LPHN3	HSPA4			ASNS	CPB2
GRM5			CGREF1	TNF	POLK	LPIN2	HSPA5			ASNSD1	CLDN4
GRM7			SF3B3	TNK1	MTIF3	LPPR4	HSPA9			ASPHD1	CLDN3
GSTM1			VPS4A	TOMM40	RBBP6	LRP1	HSP90AB1			ASPSCR1	CPS1
GTF2I			MAP4K4	TP53	OCM	LRP3	APLP1			ASS1	CPT1B
GUCY1A2			ELAVL3	TP63	ACO1	LRP8	APLP2			ASTE1	CR1
H1-4			FBXO28	TP73	MED13L	LRRC41	CHSY3			ASTN2	CR2
H2BC11			KDM1A	TRAF2	ZC3H13	LRRC4B	METTL2A			ASUN	CREB1
H4C11			EML6	TRAK2	IKZF4	LRRC68	ZNF680			ATAD1	ATF2
H4C3			MLXIP	TREM2	SERPINA7	LRRC7	FREM2			ATAD2	ATF6B
H4C5			TLE4	TREML2	C4BPA	LRRC8B	SH3RF3			ATAD3C	CREBL2
HACE1			DOT1L	TRIP4	CDH26	LRRN2	AMIGO2			ATAT1	CREM
HCFC1			KIAA1551	TRPC4AP	PCK1	LYNX1	APOE			ATE1	CRH
HCN1			PRKCE	TTBK1	MTRR	MACF1	IGF1R			ATF1	CRHR1
HDAC4			CNOT2	TTR	ATP8A1	MADD	IGF2R			ATF2	CRHR2
HDAC8			LDB1	UBD	PEX6	MAGED1	APP			ATF4	CRP
HDLBP			HCN1	UBE2D1	OARD1	MAGI2	APP			ATF5	HAPLN1
HECTD4			KCNH7	UBE2I	H2BC11	MAN2A2	IK			ATF6	CRY1
HECW2			ANK3	UBQLN1	SSR1	MAP1A	FOXK2			ATF6B	CRYAB
HEPACAM			ARHGAP32	UCHL1	GOT2	MAP1B	ILF3			ATF7	MAPK14
HERC1			ATG13	UNC5C	SLC10A2	MAP2	INSM1			ATF7IP	CSF1
HERC2			PRKAR1A	VDR	EFNB2	MAP3K12	INSR			ATG10	CSF1R
HIVEP2			INTS3	VEGFA	IL1B	MAP4	IRS1			ATG101	CSF2
HIVEP3			SLC4A4	VLDLR	INSIG2	MAP4K4	ITGA2			ATG12	CSF2RB
HLA-A			SCN3A	VSNL1	CD70	MAP7D1	ITGA4			ATG13	CSF3
HLA-B			LHX2	WWC1	TNFSF14	MAPK1	ITGA5			ATG16L1	CSHL1
HLA-DPB1			TNFRSF11A	XBP1	OPA3	MAPK4	ITPR1			ATG3	CSK
HLA-DRB1			PHF2	YWHAQ	PSMF1	MAPK8IP1	ITPR2			ATG5	CSNK1E
HNRNPD			SUPT16H	ZCWPW1	MCF2L	MAPK8IP3	ITPR3			ATG9A	CSNK2B
HNRNPF			DPYSL5	ZNF628	COX6B1	MAPKBP1	JAK1			ATIC	CST3
HNRNPH2			PAX2		THRA	MAST1	KIF7			ATL1	CST5
HNRNPK			TFAP2B		TRAP1	MAST2	ZNF710			ATL2	CSTA
HNRNPR			PSMD11		RNF6	MAST4	MAST4			ATL3	NKX2-5
HNRNPU			ZDBF2		RFPL3	MAZ	AGRN			ATN1	CTGF
HNRNPUL2			ANKH		PODXL	MBD5	ARF3			ATOX1	CTLA4
HOMER1			ZNF644		MINDY2	MBP	KLC1			ATP1A1	CTNNB1
HOXA1			SOGA1		VPS13C	MED13	KIFC1			ATP1A3	CTNND1
HRAS			NCKAP1		MTUS1	MED13L	KPNB1			ATP1B1	CTSB
HSD11B1			GAK		GAMT	MED14	KMT5A			ATP2B4	CTSD
HTR1B			UBR1		NCAN	MED16	AFF3			ATP2C2	CTSE
HTR3A			CPSF6		STK33	MEF2D	LAMB1			ATP5A1	CTSG
HTR3C			BRSK1		ZSWIM6	MFHAS1	LAMC1			ATP5B	CTSH
HUWE1			RAF1		UNC13A	MGAT5B	LDLR			ATP5C1	CTSK
HYDIN			TBX3		SSBP4	MIB1	LETM1			ATP5E	CTSL
ICA1			APBB1		SULT4A1	MICAL2	LIG1			ATP5F1	CTSV
IGF1			RARB		POMT1	MINK1	LIG3			ATP5G1	CTSS
IL1R2			CYFIP2		ZC3H4	MKL2	MYO18A			ATP5H	CTSW
IL1RAPL1			C16orf72		POLN	MLL	PCNX3			ATP5I	CTSZ
IL1RAPL2			SLC6A2		GFPT2	MLL2	LMO7			ATP5J	CUX1
ILF2			CSDE1		MAP1B	MLL3	LRP2			ATP5J2	CX3CR1
IMMP2L			CDKN2AIP		PPARG	MLL5	LRP4			ATP5J2-PTCD1	CYB5A
INPP1			SPRY2		TRIM47	MMP24	LRP5			ATP5L	CYBA
INTS1			DPYSL2		MTSS2	MON2	ANKHD1-EIF4EBP3			ATP5L2	CYBB
INTS6			PAK1		CTNNBL1	MPRIP	LTBP3			ATP5O	CYLD
IQGAP3			UBA2		SLC14A2	MTMR4	NBR1			ATP6AP1	CYP1A1
IQSEC2			SLC9A3		CHI3L1	MTOR	ARRB1			ATP6AP1L	CYP1A2
IRF2BPL			SPI1		SFTPD	MTSS1L	MAP1B			ATP6AP2	CYP1B1
ITGA8			PBX3		TMTC1	MYCBP2	MCM2			ATP6V0A1	CYP2C19
ITGB3			OBSCN		GSC	MYH10	MCM3			ATP6V0B	CYP2C9
ITPR1			CASKIN2		CATSPERB	MYO10	MCM6			ATP6V0D1	CYP2D6
ITSN1			JAG1		MEIS2	MYO16	MCM7			ATP6V0E1	CYP2E1
JARID2			PPFIA2		ANO3	MYO18A	ARVCF			ATP6V1A	CYP3A4
JMJD1C			ANKRD12		FST	MYO5A	MAP3K3			ATP6V1B1	CYP3A5
KANK1			EIF4A2		CFHR4	MYST3	MAP3K4			ATP6V1B2	CYP7A1
KANSL1			ATG9B		LRP4	MYT1L	MAP3K5			ATP6V1C1	CYP11A1
HLA-G			DEDD		DDB2	NACAD	MFAP1			ATP6V1D	CYP17A1
HMGN1			PTGDR2		MTNR1B	NAT8L	MELTF			ATP6V1E1	CYP19A1
HS3ST5			CBL		DSG3	NAV1	MGAT1			ATP6V1F	CYP21A2
IKZF1			DDB1		DSC3	NAV2	MIPEP			ATP6V1G1	CYP21A1P
KAT2B			PTPRF		CEMIP2	NAV3	MKI67			ATP6V1H	CYP24A1
KAT6A			EIF3G		GOLM1	NBEA	MLLT1			ATPAF2	CYP27B1
KAT6B			GGNBP2		TBX3	NCAM1	AFDN			ATPIF1	DAB1
KATNAL1			TM9SF4		HRK	NCAN	CCDC88C			ATR	CD55
KATNAL2			GABBR1		ADGRB3	NCDN	MTHFD1			ATRAID	DGKA
KCNA2			TAF4		NHSL1	NCKAP1	MTR			ATRN	DGKQ
KCNB1			MKX		AGT	NCOA1	TRIM37			ATXN1	DAO
KCNC1			TNPO2		STX6	NCOA2	MYBL2			ATXN10	DAP
KCNC2			CENPE		ARMC9	NCOA6	MYH9			ATXN2	DAPK1
KCND2			KCNC1		EPC2	NCOR1	MYH10			ATXN7	DAXX
KCND3			NPTN		RCBTB1	NCOR2	MYO1C			ATXN7L1	BRINP1
KCNJ10			FBN2		LMO7	NCS1	MYO1D			ATXN7L3B	DBI
KCNJ15			TBCEL		RAC1	NDRG2	MYO5B			AUNIP	DBP
KCNK7			CELF1		BZW2	NDRG4	MYO9B			AUP1	DCC
KCNMA1			PRKCB		DGKB	NDST1	MYO10			AURKA	DCK
KCNQ2			SCAF4		SCN2A	NEDD4	HNRNPM			AURKB	DCN
KCNQ3			RAB11A		LMX1B	NELF	NAP1L4			AVL9	ACE
KCNS3			LMNB1		IL33	NEURL	NCBP1			AXIN2	DCT
KCTD13			TERF2IP		DMAC1	NEURL4	NCL			AZGP1	DDC
KDM1B			ATP6V1B2		TLN1	NF1	ACLY			AZI2	GADD45A
KDM2A			RMND5A		ZSCAN9	NFIC	ACLY			AZIN1	DDIT3
KDM3B			ARCN1		LRRC32	NFIX	ATM			B2M	DDX6
KDM4B			AMIGO1		NARS2	NGEF	NEO1			B3GALNT1	DHX8
KDM4C			HDLBP		SULF1	NHSL1	ATP1A1			B3GAT3	DHX9
KDM5A			TMEM63B		MAP2K5	NISCH	ATP1A1			B3GNT3	DECR1
KDM5B			NAA25		CYP19A1	NLGN2	ATP1A2			B4GALT3	DEFA1
KDM5C			FUS		TTLL7	NLGN3	ATP1A3			B9D1	DEFA3
KDM6A			MAEA		ABCG5	NOMO1	NFKB1			B9D2	DEFA4
KDM6B			LRRC4		KIF11	NPAS2	ATP1B1			BABAM1	DEFA5
KHDRBS2			INF2		KIF20B	NPTXR	NHS			BACH1	DEFA6
KIAA0232			CYLD		MYPN	NR2F1	NMT1			BAD	DEFB1
KIAA1586			KAT5		APH1B	NRGN	NOTCH1			BAG1	DEFB4A
KIF13B			PRDM16		ARHGAP24	NRIP1	ATP2A2			BAG2	DES
KIF14			KIF5B		SLC39A8	NRXN1	NRDC			BAG3	DGUOK
KIF1A			ACLY		FBN2	NRXN2	ATP2B2			BAG4	DHFR
KIF5C			ATP4A		CPNE8	NRXN3	ROR2			BAG5	DHODH
KIRREL3			GPR4		LLPH	NSD1	NUMA1			BAG6	NQO1
KLF16			BPTF		DIAPH3	NSF	ATP2B4			BAGE2	DIO2
KLF7			TNRC6A		ZSCAN29	NTRK2	OGDH			BAGE3	DIO3
KMT2A			MAFB		ARRDC4	NTRK3	ATP5F1A			BAGE4	DLAT
KMT2C			ROPN1		ZFHX3	NUP98	ACO2			BAGE5	DLD
KMT2E			HSP90AB1		NPC1	NWD1	ACO2			BAIAP2	DLG1
KMT5B			EIF3B		MINK1	ODZ2	SMARCAL1			BAK1	DLG2
KNG1			ERLIN1		ZCCHC2	ODZ3	ATP5F1B			BAMBI	DLST
KPTN			SRSF7		NFIC	ODZ4	GEMIN4			BANF1	DMBT1
KRR1			RARA		HUNK	OGDH	ARHGEF4			BANP	DMP1
KRT26			PRKG1		APP	OLFM1	PCDH7			BARD1	DNASE1
LAMA1			SVEP1		IL19	OXR1	MTERF3			BASP1	DNASE1L3
LAMB1			CAMK2D		GEMIN7	PACS1	PCM1			BATF	DNASE2
LAS1L			MAP2		IGLON5	PACS2	KLHL5			BAZ2A	DNM2
LDB1			LRFN3		RERE	PAK6	PCNT			BBIP1	DNMT1
LDLR			USP46		PADI3	PCDH1	HERC5			BBS12	DNMT3A
LEO1			DIP2A		MTF2	PCDH10	PLCE1			BBS2	DNMT3B
LEP			PDE10A		RXRG	PCDH7	DDX47			BBS5	DOK1
LILRB2			PISD		XCL1	PCDH9	PHF20			BBS7	DPP4
LIN7B			SALL3		OAZ3	PCDHA4	PBDC1			BBX	DPT
LNPK			RAP1B		SLC39A1	PCDHAC2	BFAR			BCAP31	DPYD
LRBA			RPL19		GATAD2B	PCDHGA12	CRNKL1			BCAS1	DPYSL2
KIZ			ARID5B		ST6GAL2	PCDHGC3	UBR5			BCAS2	SLC26A3
LEMD3			CBLL1		THNSL2	PCLO	ZNF107			BCAS3	DRD1
LMTK3			DUS1L		C1QL2	PCNX	SNX9			BCCIP	DRD2
LMX1B			PROC		TMEFF2	PCNXL2	ANKFY1			BCKDHA	DRD3
LRFN2			RALGAPB		FANCD2	PCNXL3	GTSE1			BCKDK	DRD4
LRFN5			SUPT6H		ACKR2	PDE2A	LARS1			BCL10	DRD5
LRP1			PPP1R9B		ITGA9	PDE4B	SRRT			BCL2L1	ARID3A
LRP2			ELAVL4		AHSG	PDE4DIP	NBAS			BCL2L12	DSC1
LRRC1			INHBA		CORIN	PDE8B	NOP58			BCL2L13	DSG1
LRRC4			CHMP7		FBXL17	PDS5B	METTL13			BCL2L2	DSG2
LRRC4C			BCAS3		RMND5B	PDZD2	ATP8A2			BCL2L2-PABPN1	DSG3
LZTR1			AP3D1		CDKAL1	PDZD8	KDM3B			BCL7A	TSC22D3
LZTS2			FAM120A		TIAM2	PEG3	PEX6			BCL9L	HBEGF
MACROD2			BMPR1A		FERD3L	PER1	PFKFB3			BCLAF1	DUSP1
MAGEL2			SCN4A		EGFR	PFKM	PFKM			BCOR	DUSP2
MAOA			ZNF423		SHROOM2	PGM2L1	PGM1			BDH2	DUSP3
MAOB			DMPK		SLC16A2	PHACTR1	PHF2			BDP1	DUSP5
MAP1A			AGO4		KRBOX4	PHF12	PHKA1			BECN1	DUSP6
MAP4K1			OTUD7A		IDNK	PHF20	PHKA2			BET1	DUT
MAPK3			SNRNP200		GTF3C5	PHLDB1	ATP6V1B2			BEX2	TOR1A
MAPK8IP1			AP1G1		GPR107	PHYHIP	PI4KA			BEX4	E2F1
MAPT			NEDD8		HERC4	PI4KA	ACP2			BEX5	E2F2
MAPT-AS1			TNFRSF21		MKI67	PIGQ	PKD1			BFAR	EBF1
MARK1			DDX6		PDCD11	PIKFYVE	PKP2			BHLHB9	GPR183
MAST3			CBX3		ADAM12	PINK1	ZFYVE1			BHLHE40	ECE1
MBD1			WAPAL		SLC5A12	PIP5K1C	PLCG1			BID	TYMP
MBD3			ITSN1		SERPING1	PITPNM1	ATP6V0A1			BIN2	ECHS1
MBD4			ACTA2		TENM4	PITPNM2	PLOD1			BIN3	ECM1
MBD5			NKX2-1		ST14	PJA2	PLXNA1			BIRC5	S1PR1
MBD6			ATP2B1		MS4A2	PKD1	MBD3			BLCAP	LPAR1
MBOAT7			TNNC2		MMP3	PKP4	ADAM22			BLM	EDN1
MCM4			INO80D		MPP7	PLCB1	EXOSC10			BLMH	EDN2
MCM6			NEO1		CWC15	PLCH2	POLA1			BLOC1S1	EDNRA
MCPH1			CDC42BPB		ADGRL3	PLD3	POLE			BLOC1S2	EDNRB
MDGA2			WDFY3		FAM124A	PLEC	POLG			BLOC1S5	EFNB1
MECP2			DUSP16		MIA2	PLP1	RNF216			BLOC1S6	EFNB2
MED12L			USP49		CCDC83	PLXNA1	CHPF2			BLVRA	EGF
MED13			MYO18A		C11orf53	PLXNA2	DGCR8			BLVRB	EGFR
MED13L			NACA		CACNA1C	PLXNA4	PRMT7			BLZF1	EGR1
MEF2C			CORO1A		ANK3	PLXNB1	HEATR5B			BMI1	EGR2
MEGF10			PCSK2		SLC2A13	PLXND1	ATR			BMP1	EIF2S1
MEGF11			BTG3		DIP2C	POLR2A	CCDC93			BMP4	EIF2B1
MEIS2			MIP		AKAP6	PPARGC1A	CCHCR1			BMP5	EPHA2
MARK2			CHD5		TMEM18	PPFIA3	SDK2			BMP7	EIF4E
MED23			LASP1		ANKRD50	PPM1E	FBXL19			BMPR1A	EIF4EBP1
MEMO1			HIC2		CCDC3	PPP1R9B	PARP14			BMPR2	EIF4EBP2
MET			CDKN1C		FRMD4A	PPP2R1A	KIF1A			BNIP1	EIF4G1
METTL26			DIP2C		EDNRA	PPP2R2C	AHI1			BNIP3L	ELANE
MFRP			SYK		SLC35F4	PPP2R5B	WBP1L			BNIPL	SERPINB1
MIB1			CACNA2D1		DST	PPP3CA	GON4L			BOLA1	ELAVL1
MINK1			NARS		ATG10	PREX1	CC2D1A			BOLA2	ELAVL4
MIR137			NAV3		POC5	PREX2	BLTP3A			BOLA2B	ELF1
MKX			LEF1		GRIA4	PRICKLE2	ZSCAN32			BOLA3	ELF3
MLANA			HNF4A		HHEX	PRKACB	NRDE2			BPGM	ELN
MRTFB			RBBP4		STK32B	PRKCB	ATG2B			BPHL	ADGRE1
MSANTD2			BRWD1		NRSN1	PRKCE	CEP192			BPIFB1	EMX2
MSL3			ZBTB1		PTPRR	PRKCG	PPP1R10			BPNT1	EN1
MSR1			ZBTB34		RBMS1	PROSAPIP1	SDAD1			BRCA1	ENG
MSX2			MRFAP1		ADGRF4	PRPF8	MRM3			BRCA2	ENO1
MTF1			HNRNPA2B1		JAZF1	PRR12	VPS13D			BRD2	ENO2
MTHFR			G3BP2		KCTD15	PSAP	MAP1S			BRD4	EP300
MTOR			CAMK4		NRGN	PSD	FANCI			BRD7	EPAS1
MUC12			KIAA1109		ANGPT1	PTCH1	NAT10			BRD8	EPHA1
MUC4			TRAF2		PRKCA	PTEN	PANK4			BRE	EPHA3
MYH10			RAB11FIP4		CEP112	PTK2	TYW1			BRF2	EPHA4
MYH4			CRIM1		TMPRSS15	PTK2B	VPS53			BRIP1	EPHB2
MYH9			TSC2		NCAM2	PTPN11	LSG1			BRIX1	STX2
MYLK			CACNA1D		PDE1C	PTPN5	MCM10			BRK1	CLN8
MYO16			DCAF7		MRPL39	PTPRD	PREP			BRMS1	EPO
MYO1E			KCNJ6		ADAMTS1	PTPRF	DHTKD1			BROX	ERBB2
MYO5A			BTBD10		DKK2	PTPRG	ZNF823			BSCL2	ERBB3
MYO5C			DCTN2		HSPA13	PTPRJ	GALNT10			BSG	ERBB4
MYO9B			PLXNA2		CYLC2	PTPRN2	VPS50			BST1	ERCC1
MYOCD			MYH3		LSM11	PTPRS	ZNF407			BST2	ERCC2
MYT1L			RBM12		ADCY8	PTPRT	CHD7			BTBD10	EREG
NAA15			ETF1		MIDEAS	PUM1	PRPF40A			BTBD7	ERG
NAALADL2			KBTBD6		C8orf37	PUM2	DDX27			BTBD9	ERN1
NACC1			CLPTM1		ART3	QKI	URGCP			BTD	ERV3-1
NAV2			STAT1		SLC28A1	R3HDM1	IWS1			BTF3	FBL
NBEA			ZDHHC5		FGF18	R3HDM2	RABL6			BTF3L4	ESD
NCAPH2			SCUBE3		SSBP3	RALGAPA1	RADIL			BTG1	ESR1
NCKAP1			ARF3		FZD1	RALGAPB	POLR3B			BTG2	ESR2
NCKAP5			SF3B1		DHRS4	RALGDS	WDR11			BTN2A1	ESRRA
NCOA1			CENPV		IL34	RAP1GAP	POLR3E			BTRC	ETFA
NCOR1			ATP1B1		CACNA2D3	RAP1GAP2	CEP72			BUB1	ETS1
NEGR1			CUX2		PALM2AKAP2	RAPGEF1	ATF7IP			BUB1B	ETS2
NEO1			NOTCH2		ACAN	RAPGEF2	NUP133			BUB3	MECOM
NEXMIF			MCOLN1		POM121L2	RAPGEF4	CDK5RAP2			BUD13	EVPL
MNT			HECTD1		EMSY	RAPGEFL1	DHX32			BUD31	EXTL2
MSRA			KLHL6		ZSCAN12	RASGRF1	EXOC2			BYSL	EZH2
NAV3			TAOK3		ADAMTS4	RASGRP1	ZNF839			BZW1	F2
NDUFA5			MKL1		CDC42SE2	RC3H1	UTP6			BZW2	F2R
NF1			SRRM3		EFCAB14	RC3H2	EAPP			C10ORF131	F2RL1
NFE2L3			PPARG		SPON2	RELN	ASH1L			C10ORF2	F2RL2
NFIA			BCL9		ABCG1	RERE	PRKCQ			C10ORF25	F3
NFIB			GRN		PDE9A	REV3L	ZNF395			C10ORF32	F5
NFIX			PUM2		RDH13	RGS7BP	UNC45A			C10ORF95	F7
NINL			NPR1		CHRNB2	RHOB	MAPK7			C11ORF1	F8
MSNP1AS			ZNF536		LMNA	RHOBTB2	MAPK13			C11ORF24	F10
NIPA1			B3GNT6		CCR5	RICH2	RNF20			C11ORF30	F11
NIPA2			WDR37		ADCY9	RIMBP2	CTNNBL1			C11ORF31	F12
NIPBL			RUSC1		CLPB	RPH3A	PARD3			C11ORF49	F13B
NKX2-2			SOX6		ELAVL4	RPRD2	PSAP			C11ORF52	FAAH
NLGN1			ESRRG		USP24	RPTOR	UGGT1			C11ORF58	FABP4
NLGN2			CPD		RBBP4	RTN1	AGPAT3			C11ORF70	FABP1
NLGN3			SLC15A3		LRRIQ3	RTN3	WRNIP1			C11ORF71	FABP2
NLGN4X			NAMPT		GBP2	RTN4	C15orf39			C11ORF73	FABP3
NLGN4Y			SF1		ZNF326	RTN4R	DHX33			C11ORF74	FABP5
NOVA2			DRD2		VSNL1	RUSC1	NCLN			C11ORF98	FABP7
NPAS2			DOPEY1		PDLIM5	RUSC2	DUS3L			C12ORF29	FANCA
NPFFR2			RPL10A		PDHA2	RYR2	XAB2			C12ORF4	FANCC
NR1D1			ZBTB21		ERCC3	SALL2	C14orf132			C12ORF43	ACSL1
NR2F1			PAPOLA		TDRD10	SAMD4B	PRDM10			C12ORF45	ACSL4
NR3C2			SCAF1		GNPDA2	SAP130	PSMC5			C12ORF5	PTK2B
NR4A2			DLK2		HIPK1	SAPS1	DDX24			C12ORF57	FANCB
NRCAM			BOD1L1		KBTBD8	SAPS2	PSMD1			C12ORF65	FBN1
NRP2			RUNX1T1		AIM2	SASH1	PSMD2			C12ORF66	FCAR
NRXN1			C3		NEPRO	SBF1	CAMK1D			C12ORF73	FCER1A
NRXN2			GOLGA4		ADAMTS9	SCAF1	SCYL3			C12ORF77	MS4A2
NRXN3			RAB43		HESX1	SCAP	ZNFX1			C14ORF1	FCER1G
NSD1			KLHDC3		SLC4A1AP	SCD2	ARFGEF3			C14ORF119	FCER2
NSD2			CALM1		RPN1	SCN2A	PTGFRN			C14ORF132	FCGR1A
NSMCE3			FEZF2		ARHGEF3	SCN8A	SCYL1			C14ORF142	FCGR2A
NTNG1			MSANTD2		INTU	SEC14L1	BIRC6			C14ORF166	FCGR2B
NTNG2			MED24		TMEM161B	SEC16A	BIRC6			C14ORF2	FCGR3A
NTRK1			SF3B4		TERT	SEC23A	PRR12			C14ORF80	FCGR3B
NTRK2			LARP1		TRA2A	SECISBP2L	AHRR			C15ORF39	FCN1
NTRK3			PAPOLG		SAP30L	SEPT3	ADGRB1			C15ORF40	FCN2
NUAK1			PSMA3		PEX2	SEPT5	AARS2			C15ORF57	FEN1
NUDCD2			STX1B		SLC30A8	SETD5	INTS2			C16ORF45	FGA
NUP133			METTL2A		MED30	SETX	XPO5			C16ORF46	FGB
NUP155			SBNO2		TMEM74	SEZ6L2	CASKIN2			C16ORF58	FGF1
NXF1			AMH		INTS1	SGIP1	RPTOR			C16ORF87	FGF2
NXPH1			SEC16A		INTS8	SGSM2	SRGAP1			C16ORF91	FGF7
OCRL			SCAPER		TMEM65	SH3BP4	SIPA1L2			C16ORF93	FGF9
ODF3L2			GAPVD1		SYK	SHANK1	ARHGAP20			C17ORF49	FGF10
OFD1			RTN4RL2		ABCA1	SHANK2	ARHGAP21			C17ORF53	GPC5
OPHN1					SLITRK5	SHANK3	CRAMP1			C17ORF59	FGFR2
OR1C1					ARMC3	SIPA1L1	ADGRB2			C17ORF62	FGG
OR2T10					WRN	SIPA1L2	TSHZ3			C17ORF75	FHIT
OR52M1					SUGT1	SIPA1L3	VPS18			C17ORF80	FKBP1A
OTUD7A					PGM2L1	SKI	SHROOM3			C17ORF82	FKBP5
OXT					PKNOX2	SLC12A5	EP400			C18ORF21	FOXG1
OXTR					ABRAXAS2	SLC12A6	ARHGAP23			C18ORF32	FOXE3
P2RX5					RET	SLC17A7	USP28			C18ORF54	FOXJ1
P4HA2					BMS1	SLC1A2	DHX37			C18ORF65	FOXO1
PABPC1					VWA2	SLC22A17	PHRF1			C19ORF25	FOXO3
PACS1					CYP2C19	SLC24A2	CAMSAP3			C19ORF33	FLG
PACS2					PSMC3	SLC25A23	RNF213			C19ORF40	FLI1
PAFAH1B2					PTER	SLC4A3	ALS2			C19ORF43	MLANA
PAH					C1QL3	SLC4A4	ALS2			C19ORF48	FLNA
PAK1					ARL5B	SLC4A8	CHD8			C19ORF52	FLT1
PAK2					CEP57	SLC6A1	ZDBF2			C19ORF53	FLT3LG
PAPOLG					TMCO5A	SLC6A17	CACHD1			C19ORF70	FMO1
PARD3B					BORCS7	SLC8A1	NCKAP5L			C19ORF73	FMO3
PATJ					C2	SLC8A2	CWC22			C1D	FMR1
PAX5					NETO1	SLITRK5	GBA2			C1GALT1	AFF2
PAX6					WDR88	SMARCA2	SFMBT2			C1GALT1C1	FN1
PBX1					SERPINB8	SMARCA4	WDR19			C1ORF109	FOLH1
PC					LMO1	SMARCC2	PTPN3			C1ORF115	FOLR2
PCCA					PLD4	SMG1	PTPN13			C1ORF122	FOS
PCCB					SEC11C	SMPD3	PTPRF			C1ORF123	FOSL2
PCDH10					MC4R	SNAP25	PTPRJ			C1ORF131	FPGS
PCDH11X					SAAL1	SNAP91	PTPRM			C1ORF141	FPR1
PCDH15					PCLAF	SNPH	PTPRS			C1ORF168	FPR2
PCDH19					NYAP1	SOBP	BBS2			C1ORF174	MTOR
PCDH9					PHB	SON	PEX5			C1ORF194	FRG1
PCDHA1					OR51E2	SORBS2	PYGB			C1ORF198	FRZB
PCDHA10					ZNF668	SORL1	PYGL			C1ORF21	FSHMD1A
PCDHA11					SOAT2	SORT1	ZNF462			C1ORF210	NR5A2
PCDHA12					HID1	SPAG9	ARHGAP22			C1ORF27	GAST
PCDHA13					SETD5	SPARCL1	SCAF1			C1ORF35	FUT1
PCDHA2					SMIM4	SPEG	QARS1			C1ORF43	FUT2
PCDHA3					PCMTD1	SPEN	RAF1			C1ORF52	FUT3
PCDHA4					SCNN1B	SPHKAP	RANBP2			C1ORF53	FUT8
PCDHA5					LRP1B	SPIRE1	KDM5A			C1ORF56	ACKR1
PCDHA6					ZNF608	SPRED1	NTN4			C1ORF74	FYB
PCDHA7					CTRB2	SPRN	UPF1			C1ORF86	FYN
PCDHA8					MFF	SPTAN1	ACTB			C1QTNF6	G6PD
PCDHA9					UQCRFS1	SPTB	DHX35			C20ORF196	SLC37A4
PCDHAC1					COL4A3	SPTBN1	ROBO1			C20ORF27	XRCC6
PCDHAC2					IRS1	SPTBN2	RPA1			C21ORF33	GABBR1
PCM1					MN1	SRCIN1	BCR			C21ORF58	GABRP
PDCD1					UMOD	SREBF2	BCR			C21ORF59	GAD1
PDE1C					ANTXR1	SRGAP3	RRBP1			C22ORF23	GAD2
PDK2					GSX1	SRRM2	RYR2			C22ORF29	GAK
PDZD8					TRIM56	STK25	SARS1			C2CD3	GALC
PEBP4					MYRIP	STOX2	SBF1			C2ORF15	GALNT3
PER1					ALCAM	STRN4	ATXN1			C2ORF47	GALT
PER2					NANP	STXBP1	BCAN			C2ORF49	GAP43
PEX7					USP47	STXBP5	THADA			C2ORF50	GAPDH
PHF12					CMTM8	SUPT6H	UBE2O			C2ORF68	LRRC32
PHF14					PRDM10	SV2A	SH2D4A			C2ORF74	GARS
PHF2					ZNF804A	SV2B	ELMO2			C3ORF14	GART
PHF21A					SDR9C7	SYMPK	ZNF667			C3ORF17	GAS6
PHF3					NPAS2	SYN1	CLSPN			C3ORF38	GATA1
PHF7					DLGAP1	SYNE1	PRDM16			C3ORF52	GATA2
PHF8					HAS2	SYNGAP1	PRDM15			C3ORF70	GATA3
PHIP					PDE7B	SYNGR1	BLM			C4ORF27	GBA
OR2M4					POLR1C	SYNJ1	DUS1L			C4ORF29	GC
OTX1					DSCAM	SYNPO	XYLT2			C4ORF3	GCG
PDE3B					MLLT3	SYT1	IFIH1			C4ORF46	GCH1
PHB1					PRNP	SYT7	NCAPG			C4ORF48	GCKR
PHRF1					TLN2	TANC2	DNAJC1			C5AR2	KAT2A
PIK3CA					FBXW10	TAOK1	HHIP			C5ORF15	MSTN
PIK3CG					EIF2AK3	TAOK2	ARAP3			C5ORF22	GDF10
PIK3R2					CALB2	TBC1D9	POLR1E			C5ORF34	GDI1
PITX1					ID4	TBC1D9B	SGSH			C5ORF38	GDNF
PJA1					SUCLG2	TCF20	FAM83G			C6ORF1	GFAP
PLAUR					RCAN2	TCF25	SHB			C6ORF106	GFI1
PLCB1					IL16	TCF4	ANAPC1			C6ORF132	GFPT1
PLCD4					ARNT2	TEF	UNKL			C6ORF136	GGT1
PLN					MYOZ2	THRA	MICAL1			C6ORF141	B4GALT1
PLXNA3					MANEA	TIAM1	DDX31			C6ORF165	GH1
PLXNA4					METAP1D	TLE3	TUT1			C6ORF203	GHR
PLXNB1					ARPP21	TLN2	BMP2			C6ORF226	GIF
PNPLA7					TNKS	TMEM132A	KRI1			C6ORF47	GIP
POGZ					PPP1R3B	TMEM151A	INTS3			C6ORF48	GJA1
POLA2					HSPB7	TMEM151B	BMPR2			C6ORF52	GJA4
POLR2A					PHOSPHO1	TMEM63B	SMARCA1			C6ORF89	GJB2
POLR3A					C1QTNF1	TMEM8B	SMARCA4			C7ORF49	GK
POMGNT1					MSRB3	TMOD2	POLR3D			C7ORF50	GPC3
POMT1					SNX31	TNIK	FSCN1			C7ORF55	GLB1
POT1					CMKLR1	TNK2	DST			C7ORF55-LUC7L2	GLI1
POU3F3					IQCK	TNKS	SPTAN1			C7ORF60	GLI2
PPFIA1					RSRC1	TNPO2	SPTBN1			C7ORF73	GLO1
PPM1D					CADM2	TNRC18	SPTBN2			C8ORF44	GLRA1
PPP1R9B					CHST1	TNRC6B	SSB			C8ORF44-SGK3	GLRB
PPP2CA					MSRA	TNS3	SSRP1			C8ORF59	GLS
PPP2R1B					ZBTB8OS	TPPP	STAT5B			C8ORF76	GLUD2
PPP2R5D					OR4S1	TRAK1	STIM1			C9ORF114	GMFB
PPP3CA					NCKAP5	TRAK2	SUPT6H			C9ORF116	GNA12
PPP5C					SOX11	TRAPPC10	SUV39H1			C9ORF139	GNRH1
PREX1					MTHFR	TRIL	SVIL			C9ORF142	GOT1
PRICKLE1					POLE	TRIM2	SYK			C9ORF156	GP1BA
PRICKLE2					RPRM	TRIM3	TAF1			C9ORF16	GP2
PRKAR1B					MLF1	TRIM32	TBX2			C9ORF163	GPD2
PRKCA					SH2B1	TRIM37	TGFBR3			C9ORF43	GPI
PRKCB					MAF	TRIM9	TIAM1			C9ORF64	CCR10
PRKD1					OTOS	TRIO	TLE1			C9ORF78	GPR3
PRKD2					ZHX2	TRIP12	TLE3			C9ORF85	CXCR3
PRKDC					GAK	TRO	TLN1			C9ORF89	GPR12
PRKN					GIMAP7	TRPC4AP	TRAPPC10			CA11	GPR15
PRODH					CDH4	TRPM3	TNFAIP3			CA12	GPR18
PRPF39					PCED1B	TRRAP	TOP1			CA2	GPR19
PRPF8					CDH5	TSC2	TOP2A			CA5B	GPER1
PRR12					ABCA13	TSC22D1	TOP3A			CAAP1	GPR35
PRUNE2					NRXN1	TSHZ1	TP53BP1			CABIN1	GPR37
PSD3					EXOC3	TSPAN7	TPP2			CACFD1	FFAR2
PSMD12					C12orf40	TSPYL4	TPR			CACNB3	GRK5
PTBP2					MCFD2	TTBK1	HSP90B1			CACYBP	GRK6
PTCHD1					DEFB123	TTBK2	TRAF2			CAD	MKNK2
PTCHD1-AS					GAS1	TTC3	CCT3			CADM1	GPT
PTDSS1					TSPYL5	TTC7B	TRIO			CALCOCO2	GPX1
PTEN					H2BC4	TTLL7	TRPC3			CALCR	GPX4
PON1					TMEM64	TTYH1	TSC2			CALHM2	GRB10
PPP1R1B					ZDHHC20	TTYH3	TTC3			CALM1	GRIA2
PTGS2					ZFP3	TUBB3	HIRA			CALM2	GRIA3
PTK7					ARSJ	TUBB4	UBTF			CALM3	GRN
PTPN11					SLC35C1	TULP4	USP4			CALML5	GRIK1
PTPN4					FTMT	UBA1	VARS1			CALR	GRIK2
PTPRB					CHST15	UBAP2L	VCP			CALU	GRIN1
PTPRC					IDH2	UBE2O	VLDLR			CAMK2G	GRIN2B
PTPRT					TMEM259	UBE3B	VRK1			CAMK2N1	GRIN2C
PXDN					UNC5C	UBE3C	XPNPEP1			CAMKK2	NR3C1
PYHIN1					ZNF804B	UBQLN1	XRCC3			CAMLG	GRM1
QRICH1					NTM	UBQLN2	ZFX			CAMP	GRM2
RAB11FIP5					CTNNA3	UBR3	ZNF18			CAMTA1	GRM4
RAB2A					JRKL	UBR5	ZKSCAN1			CAMTA2	GRM5
RAB39B					CABCOCO1	UHRF1BP1L	ZNF45			CANT1	CXCL1
RAB43					MEX3B	ULK1	ZNF91			CANX	CXCL2
RAC1					FBXL7	ULK2	ZNF133			CAP1	CXCL3
RAD21					OPCML	UNC13A	ZNF142			CAP2	GRP
RAD21L1					KCNQ3	UNC13C	RNF113A			CAPG	GSK3B
RAI1					TM2D3	UNC5A	ZMYM2			CAPN1	GSN
RALA					PRKD1	UQCRC1	ZNF202			CAPN13	GSR
RALGAPB					CSF1	USP22	PXDN			CAPN2	GSTA4
RANBP17					PDE4B	USP32	ALMS1			CAPNS1	GSTM1
RAPGEF4					KCNH7	USP34	BRPF1			CAPRIN1	GSTP1
RASSF5					NDUFA12	USP5	USP7			CAPZA1	GSTT1
RBFOX1					PRR16	USP9X	CAD			CAPZA2	GTF2H4
RBM27					MC2R	VAMP2	AHNAK			CAPZB	GTF2I
REEP3					GALNT17	VPS13D	ATG9A			CARF	GUCY1B2
RELN					STAC3	VPS41	FKRP			CARKD	GUCY2C
RERE					SV2B	WASF1	ZSCAN5A			CARS	GZMA
RFX3					UBE2L3	WDFY3	LRFN3			CASC3	GZMB
RFX4					BRWD1	WDR13	PGBD5			CASKIN2	H2AFX
RFX7					KCNIP4	WDR6	TANGO6			CASP2	HABP2
RGS7					TAS2R60	WNK1	EFL1			CASP6	HADHA
RHEB					CALHM1	WNK2	FAT4			CASP7	HADHB
RHOXF1					RASA3	WWC1	DYNC2H1			CASP8	HADH
RIMS1					AGBL4	XPO6	SMC6			CASP8AP2	HARS
RIMS2					PIP5K1C	XPO7	IPO4			CAST	HAS1
RIMS3					MRTFB	YWHAG	CCDC51			CASZ1	HAS2
RIT2					GLDN	ZC3H4	ASB13			CAT	HAS3
RLIM					ZNF197	ZC3H7B	HPS6			CAV1	HBA1
RNF135					ZFP91	ZCCHC14	SLTM			CAV2	HBA2
RBBP5					BCDIN3D	ZEB2	EHMT1			CBLB	HBB
RNF25					CYP27C1	ZER1	ALG13			CBLL1	HCK
RNF38					BCR	ZFHX2	GGNBP2			CBR1	HCLS1
ROBO2					POFUT2	ZFP106	SPEF2			CBWD1	HCRT
RORA					EFCAB6	ZFR	KIAA0319L			CBWD2	HCRTR1
RORB					ESPN	ZFYVE1	NOL10			CBWD3	HCRTR2
RPL10					DCC	ZHX3	JADE1			CBWD5	HTT
RPS6KA2					SPRY4	ZMIZ1	DSN1			CBWD6	HDAC1
RPS6KA3					LIN28B	ZMIZ2	DOCK5			CBX1	HDAC2
RSRC1					CCDC157	ZNF238	VCPIP1			CBX2	HEXA
SAE1					PLA2G4E	ZNF365	MYO19			CBX3	CFH
RP11-1407O15.2					EYS	ZNF462	FHOD3			CBX5	HFE
RPS10P2-AS1					NDUFA4	ZNF521	SPG11			CBX6	CFHR1
SAMD11					RELN	ZNF536	TARS2			CBX8	HGF
SASH1					ZAR1L	ZNF704	RAB11FIP1			CBY1	NRG1
SATB1					PCDH18	ZNF827	RUFY1			CC2D1A	HHEX
SATB2					MAOA	ZNFX1	ITPKC			CC2D1B	HIF1A
SBF1					FHIT	ZYG11B	DNAJC5			CC2D2A	HIP1
SCAF4					ZKSCAN3		COASY			CCAR1	UBE2K
SCFD2					KAZN		DDHD1			CCDC101	HK1
SCN1A					FAT4		FBXO38			CCDC113	HLA-A
SCAF1					GRM7		TRIM11			CCDC115	HLA-B
SCN2A					ADH7		CLPB			CCDC12	HLA-C
SCN4A					CPNE4		SYMPK			CCDC120	HLA-DMA
SCN8A					MMP1		RBM10			CCDC121	HLA-DOA
SCN9A					TCF4		KDM5C			CCDC122	HLA-DOB
SCP2					NF1		UBL4A			CCDC124	HLA-DPA1
SDC2					SERPINA1		TRRAP			CCDC125	HLA-DPB1
SEMA5A					SVIL		CAST			CCDC126	HLA-DPB2
SENP1					DCHS2		AXIN1			CCDC130	HLA-DQA1
SET					COL13A1		BAP1			CCDC132	HLA-DQA2
SETBP1					GALP		CARS1			CCDC134	HLA-DQB1
SETD1A					PIGN		EPPK1			CCDC137	HLA-DQB2
SETD1B					KLHL14		NUF2			CCDC138	HLA-DRA
SETD2					KIF13B		L3MBTL2			CCDC14	HLA-DRB1
SETD5					MBP		SETDB2			CCDC142	HLA-DRB2
SETDB1					ZNF544		CASP6			CCDC159	HLA-DRB3
SETDB2					STYX		HASPIN			CCDC167	HLA-DRB4
SEZ6L2					STK39		EMILIN2			CCDC173	HLA-DRB5
SF3B1					LPA		ADGRV1			CCDC174	HLA-DRB6
SGSH					ALPK2		ANKRD27			CCDC176	HLA-DRB9
SGSM3					DENND4B		USP42			CCDC186	HLA-E
SH3RF1					FICD		TOMM40L			CCDC22	HLA-F
SH3RF3					STUM		SLC7A6OS			CCDC23	HLA-G
SHANK1					CENPW		RPF2			CCDC25	HLA-H
SHANK2					PLPP4		BLTP1			CCDC34	HLA-J
SHANK3					LDLRAD1		ASCC2			CCDC43	HLA-K
SERPINE1					BTNL2		C19orf44			CCDC47	HLA-L
SHOX					NOTCH4		CHD6			CCDC51	HLX
SIK1					SKIV2L		LTBP4			CCDC53	HMGB1
SIN3A					EHMT2		ZNF282			CCDC57	HMGCR
SIN3B					SLC44A4		COG8			CCDC58	HMOX1
SKI					NEU1		RAD54L			CCDC59	HMOX2
SLC12A5					HLA-C		DOT1L			CCDC69	NR4A1
SLC1A1					CCHCR1		BRSK1			CCDC71	FOXA1
SLC1A2					PSORS1C1		TTF2			CCDC84	HNF4A
SLC22A15					DEFB121		TNRC18			CCDC86	HNMT
SLC22A9					TRIM39		GLYR1			CCDC90B	HNRNPA2B1
SLC23A1					TRIM15		SMARCA5			CCDC93	HNRNPC
SLC24A2					PPP1R11		GPT2			CCDC94	HNRNPL
SLC25A12					DISP3		CBX2			CCDC96	TLX2
SLC25A27					HLA-G		TRIM52			CCDC97	HOXB4
SLC25A39					MALRD1		FBH1			CCNB1	HOXB9
SLC27A4					ZNF155		MIGA2			CCNB1IP1	HOXD9
SLC29A4					CCDC85C		ITGA8			CCNB2	HOXD13
SLC35B1					TSN		ELP1			CCNC	HP
SLC38A10					KLHL23		DGKD			CCND1	HPRT1
SLC45A1					GPC2		CBX4			CCND3	HPS1
SLC4A10					NDUFS3		MICALL1			CCNDBP1	HPX
SLC6A1					ATF6B		KIAA1671			CCNG1	HRH1
SLC6A3					SPDYE3		DOCK7			CCNH	HRES1
SLC6A4					MBLAC1		ITPRIP			CCNI	HRG
SLC6A8					RAD51AP2		PRPF18			CCNK	HRH2
SLC7A3					KCNU1		THOC5			CCNL1	HES1
SLC7A5					ZC3H11B		MADD			CCNO	HSF2
SLC7A7					PLXNA4		CASK			CCNT1	HSPA1A
SLC9A6					OR4C12		NOP14			CCNT2	HSPA1B
SLC9A9					APOC4-APOC2		PDE8B			CCNY	HSPA1L
SLCO1B3					ARL17B		DNAH17			CCP110	HSPA2
SLITRK5					PRH1		DCHS1			CCPG1	HSPA4
SMAD4					HLA-B		IRS2			CCRL2	HSPA5
SMARCA2					BHMG1		EIF3A			CCS	HSPA6
SMARCA4					C2orf74		EIF3B			CCT2	HSPA8
SMARCC2					OR2I1P		EIF3D			CCT3	HSPA9
SMC1A					CASTOR3		ACTN1			CCT4	HSPB1
SMC3					TEX35		MBTPS1			CCT5	HSP90AA1
SMG6					STRIT1		GBF1			CCT6A	HSPD1
SMURF1					GSTA1		MPDZ			CCT7	DNAJB1
SNAP25					AL645922.1		TNFRSF11A			CCT8	HTR1A
SND1					OR2AE1		IQGAP1			CD151	HTR1B
SNTG2					AC079594.2		NRP2			CD164	HTR2A
SNX14					EXOC1L		NRP1			CD24	HTR2B
SNX5					NACA2		ARHGEF7			CD2BP2	HTR2C
SOD1					PRSS51		ARHGEF7			CD320	HTR3A
SON					EEF1G		DDX18			CD3EAP	HTR4
SORCS3					RP13-279N23.2		EIF2S2			CD44	HTR6
SOX5					ZNF225		MTMR3			CD46	TNC
SOX6					SALL3		TIMELESS			CD55	IAPP
SPARCL1					LSM14A		HERC2			CD58	IARS
SPAST					AC068896.3		HERC1			CD59	IBD2
SPEN					PINX1		BSN			CD63	IBSP
SPP2					FPGT-TNNI3K		BSN			CD68	ICA1
SPTBN1					ITGB3		TOP3B			CD8A	ICAM1
SRCAP					C16orf95		AP3D1			CD9	ICAM2
SRGAP3					OTUD7B		AP3D1			CD99	ICAM3
SRPRA					RPL17		HPS4			CD99L2	IRF8
SRRM2					KLF14		NAV1			CDC123	ID1
SRSF11					AC012254.2		ZNF628			CDC20	ID2
SSRP1					ATF7-NPFF		SAPCD2			CDC23	ID4
ST7					APOC4		ZNF30			CDC25B	IDDM3
ST8SIA2					ZNF224		BRSK2			CDC25C	IDDM4
STAG1					TSNAX-DISC1		ZNF622			CDC26	IDDM6
SLITRK2					MTRNR2L11		STARD13			CDC27	IDDM7
SPRY2					NUDT3		SART1			CDC37	IDDM8
STX1A					LHX1		ACVR1B			CDC37L1	IDDM9
STXBP1					CEACAM20		MTMR4			CDC40	IDDM11
STXBP5					CCL23		L3MBTL4			CDC42	IDDM13
STYK1					H2AC12		ATP6V0D1			CDC42EP1	IDDM14
SUPT16H					CCL18		TIGD7			CDC42EP2	IDDM15
SYAP1					HNF1B		PRPF4			CDC42EP4	IDDM16
SYBU					PIP4K2B		PRPF3			CDC42SE1	IDH1
SYCE1					DACH1		HGS			CDC42SE2	IDH2
SYN1					MARCKS		YTHDC1			CDC45	IFI16
SOS2					GPIHBP1		CABLES1			CDC5L	IFI27
SYN2					OR2S2		ARHGEF2			CDC6	IFIT1
SYNCRIP					AC098650.1		ARHGEF2			CDC73	IFIT3
SYNE1					AC119674.2		ZW10			CDCA2	IFN1@
SYNGAP1					AC008581.2		LARGE1			CDCA3	IFNA1
SYNJ1					AC004593.2		MTA2			CDCA5	IFNA2
SYP					AL133353.2		DLG5			CDCA7	IFNA4
SYT1					AP003071.5		TSPOAP1			CDCA7L	IFNA10
TAF1					AL357075.4		MFHAS1			CDCA8	IFNA17
TAF1C							CYTH3			CDH1	IFNAR1
TAF6							KLF4			CDH18	IFNAR2
TANC2							TRIP11			CDH3	IFNB1
TAOK1							GTF3C5			CDIPT	IFNG
TAOK2							GTF3C3			CDK1	IFNGR1
TBC1D23							HAUS8			CDK10	IFNGR2
TBC1D31							EFTUD2			CDK11A	IGES
TBC1D5							TAOK2			CDK11B	IGF1
TBCK							SLIT2			CDK12	IGF1R
TBL1XR1							TRMT10A			CDK16	IGF2
TBR1							LONP1			CDK18	IGF2R
TBX1							TADA2B			CDK2	IGFBP1
TBX22							KIF3B			CDK20	IGFBP2
TCF20							COG1			CDK2AP2	IGFBP3
TCF4							HS6ST1			CDK4	IGFBP4
STK39							NMT2			CDK5	IGFBP5
SYT17							TJP2			CDK5RAP1	IGFBP7
TAF4							DDX23			CDK5RAP2	CYR61
TBL1X							NTN1			CDK5RAP3	IGH
TCF7L2							MED27			CDK7	IGHD
TDO2							MAP4K4			CDK9	IGHE
TECTA							RASAL2			CDKN1A	IGHG1
TEK							CHST3			CDKN1B	IGHG2
TERB2							AKAP6			CDKN2AIPNL	IGHG3
TERF2							ADAMTS3			CDKN2B	IGHM
TET2							ADAMTS1			CDKN2C	RBPJ
TET3							FXR2			CDKN3	IGKV@
TFB2M							SPTLC2			CDS2	IGL
TFE3							ENTPD6			CDYL	IKBKB
THBS1							BCAR1			CDYL2	IL1A
THRA							GTF2IRD1			CEACAM19	IL1B
TLK2							CDC42BPB			CEACAM5	IL1R1
TM4SF19							PDIA4			CEACAM6	IL1RAP
TM4SF20							ABCG1			CEBPZ	IL1RN
TM9SF4							CELSR1			CELF1	IL2
TMEM134							AATK			CENPBD1	IL2RA
TMEM39B							AATK			CENPC	IL2RB
TMLHE							SEC24C			CENPE	IL2RG
TNRC6B							ZNF592			CENPF	IL3
TNRC6C							SH3PXD2A			CENPJ	IL3RA
TNS2							CTR9			CENPL	IL4
TOP3B							IPO13			CENPM	IL4R
TRAF7							PHF14			CENPN	IL5
TRAPPC2L							FAM53B			CENPO	IL6
TRAPPC6B							KDM4A			CENPP	IL6R
TRAPPC9							NUP93			CENPT	IL6ST
TRIM23							ESPL1			CENPW	IL7
TRIM32							DHX34			CEP112	IL7R
TRIO							AQR			CEP126	CXCL8
TRIP12							DCAF1			CEP152	CXCR1
TRPC6							DOCK4			CEP170	IL9
TRPM1							SART3			CEP290	CXCR2
TRPM6							ARHGAP32			CEP295	IL9R
TRRAP							TCAF1			CEP41	IL10
TSC1							HDAC4			CEP44	IL10RA
TSC2							ADGRE5			CEP57	IL10RB
TSHZ3							RAPGEF5			CEP57L1	IL11
TSPAN17							DHX38			CEP63	IL12A
TSPAN4							BMS1			CEP68	IL12B
TSPAN7							CKAP5			CEP72	IL12RB1
TSPOAP1							MAML1			CEP76	IL12RB2
TTI2							IST1			CEP83	IL13
TTN							URB2			CEP85	IL13RA1
TUBGCP5							KEAP1			CEP89	IL13RA2
UBE3A							CUL7			CEP95	IL15
TNPO3							ARHGEF11			CEPT1	IL15RA
TOP2B							ARHGEF11			CERCAM	IL16
UBE3C							ARHGEF17			CERS2	TNFRSF9
UBN2							C2CD2L			CERS5	IL17A
UBR5							PPP1R26			CERS6	IL18
UIMC1							MED24			CES2	IDO1
UNC13A							SETDB1			CES4A	INHBA
UNC5D							LRBA			CETN3	CXCL10
UNC79							URB1			CFAP20	INS
UNC80							TBC1D4			CFAP36	INPP5B
UPF2							NUAK1			CFAP57	INPP5D
UPF3B							TECPR2			CFDP1	INSL4
USH2A							KLHL21			CFL1	INSR
USP15							SGSM2			CFL2	INSRR
USP30							ARNT2			CFLAR	IRAK1
USP45							NCAPD2			CGGBP1	IRAK2
USP7							SEC16A			CGRRF1	IRF1
USP9X							KBTBD11			CHAC2	IRF2
USP9Y							IQSEC1			CHAF1B	IRF3
VAMP2							PAN2			CHCHD1	IRF4
VEZF1							MFN2			CHCHD2	IRF5
VIL1							CDC25A			CHCHD3	IRF7
VPS13B							THRAP3			CHCHD4	IRS1
VSIG4							MED12			CHCHD5	ISG20
VWA7							DOP1B			CHCHD6	ITGA2
WAC							PPP4R1			CHD1L	ITGA2B
WASF1										CHD2	ITGA4
WDFY3										CHD3	ITGAE
WDFY4										CHD4	ITGAL
WDR26										CHD6	ITGAM
WNK3										CHD7	ITGAV
WNT1										CHD8	ITGAX
WWOX										CHEK2	ITGB1
WWP1										CHERP	ITGB2
XPC										CHIC1	ITGB3
XPO1										CHIC2	ITIH4
XRCC6										CHID1	ITK
YEATS2										CHM	ITPA
YTHDC2										CHMP1A	ITPKA
YWHAE										CHMP1B	ITPR3
YWHAG										CHMP2A	IVL
YWHAZ										CHMP2B	JAK1
YY1										CHMP3	JAK2
ZBTB16										CHMP4B	JAK3
ZBTB20										CHMP4C	JARID2
ZBTB7A										CHMP5	JUN
ZC3H11A										CHMP6	JUNB
ZC3H4										CHMP7	JUND
TPO										CHORDC1	ANOS1
TRIM33										CHP1	KARS
UBE2H										CHPF2	KCNA3
UBR1										CHRAC1	KCNA4
VASH1										CHRM3	KCNH2
VDR										CHST15	KCNJ2
ZFYVE26										CHST5	KCNJ3
ZMIZ1										CHTF18	KCNJ10
ZMYM2										CHTF8	KCNJ16
ZMYND11										CHTOP	KCNK1
ZMYND8										CHURC1-FNTB	KCNK3
ZNF18										CIAO1	KCNN2
ZNF292										CIART	KCNN4
ZNF385B										CIB1	KCNQ1
ZNF462										CIPC	KDR
ZNF517										CIR1	KIF5A
ZNF548										CIRBP	KIR2DL1
ZNF559										CIRH1A	KIR2DL2
ZNF626										CISD1	KIR2DL3
ZNF711										CISD2	KIR2DL4
ZNF713										CISH	KIR2DS1
ZNF774										CIT	KIR2DS3
ZNF804A										CITED2	KIR2DS4
ZNF827										CIZ1	KIR2DS5
ZSWIM6										CKAP2	KIR3DL1
ZWILCH										CKAP5	KIR3DL2
										CKLF	KIR3DS1
										CKLF-CMTM1	KIT
										CKMT1A	KLK1
										CKMT1B	KLK2
										CKS1B	KLRB1
										CKS2	KLRC1
										CLCA2	KLRC2
										CLCC1	KLRD1
										CLCN3	KNG1
										CLCN6	KPNB1
										CLDN12	KPNA2
										CLDN4	TNPO1
										CLDN7	KRAS
										CLDN9	KRT1
										CLDND1	KRT7
										CLIC1	KRT8
										CLIC4	KRT10
										CLINT1	KRT14
										CLK1	KRT15
										CLK2	KRT16
										CLK4	KRT17
										CLN3	KRT18
										CLNS1A	KRT83
										CLPB	L1CAM
										CLPP	AFF3
										CLPTM1	LAG3
										CLSPN	LAIR1
										CLSTN1	LALBA
										CLSTN3	LAMA2
										CLTC	LAMA3
										CLU	LAMB1
										CMC1	LAMP1
										CMC2	LAMC2
										CMC4	LAMP2
										CMPK1	LBP
										CMSS1	LBR
										CMTM3	LCK
										CMTM6	LCN2
										CMTR1	LCP1
										CMTR2	LCT
										CNBP	LDHA
										CNDP2	LDLR
										CNEP1R1	LECT2
										CNIH1	LEP
										CNIH4	LEPR
										CNKSR1	LGALS1
										CNN2	LGALS3
										CNNM2	LGALS3BP
										CNOT1	LGALS9
										CNOT10	LIF
										CNOT2	LIFR
										CNOT4	LIG4
										CNOT6L	LIPE
										CNOT7	FADS1
										CNPPD1	FADS3
										CNPY2	LMNA
										CNPY3	LMNB1
										CNPY4	LMO2
										CNST	LMO7
										CNTN4	LMX1A
										CNTROB	LMX1B
										COA1	LNPEP
										COA3	LOR
										COA4	LOX
										COA5	LPA
										COA7	LPL
										COASY	LPP
										COG1	LRP1
										COG2	LRP4
										COG3	LRP6
										COG4	LRP5
										COG6	LSP1
										COG7	LTA4H
										COIL	LTA
										COL18A1	LTB
										COL3A1	CYP4F3
										COL4A3BP	LTBR
										COL4A5	LTF
										COLGALT2	LUM
										COMMD1	LY6E
										COMMD10	LY9
										COMMD2	CD180
										COMMD3	LY75
										COMMD3-BMI1	LYN
										COMMD4	SH2D1A
										COMMD5	LYZ
										COMMD6	MXD1
										COMMD8	SMAD1
										COMMD9	SMAD2
										COMT	SMAD3
										COPA	SMAD4
										COPB1	SMAD5
										COPB2	SMAD7
										COPE	MAF
										COPG1	MAG
										COPG2	MAL
										COPS2	MAN2A1
										COPS3	MANBA
										COPS4	MAOA
										COPS5	MAOB
										COPS6	MAP2
										COPS7A	MAPT
										COPS7B	MAT1A
										COPS8	MATK
										COPZ1	MATN1
										COQ10B	MB
										COQ3	MBD1
										COQ4	MBL2
										COQ5	MBP
										COQ6	MC1R
										COQ9	MC4R
										CORO1A	MCAM
										CORO1B	MCL1
										CORO1C	MCM2
										CORO2A	MCM7
										CORO7	CD46
										CORO7-PAM16	MDM2
										COX10	MECP2
										COX11	MEF2A
										COX14	MEF2D
										COX15	MEFV
										COX16	MAP3K4
										COX17	MAP3K5
										COX18	MEP1A
										COX19	MET
										COX20	METTL1
										COX4I1	MFGE8
										COX5B	MGAT1
										COX6A1	MGAT5
										COX6B1	KITLG
										COX6C	MGMT
										COX7A2L	MGP
										COX7B	MGST2
										COX7C	CIITA
										COX8A	MICB
										CPA4	MID1
										CPNE1	MIF
										CPNE3	CXCL9
										CPNE4	MITF
										CPPED1	ATXN3
										CPSF1	MKI67
										CPSF2	MLH1
										CPSF3	MLN
										CPSF3L	MLLT1
										CPSF6	MME
										CPSF7	MMP1
										CPT1A	MMP2
										CPTP	MMP3
										CRABP1	MMP7
										CRABP2	MMP8
										CRACR2A	MMP9
										CRADD	MMP10
										CRBN	MMP12
										CRCP	MMP13
										CREB1	MMP14
										CREB3	MMP19
										CREB3L1	MN1
										CREB3L2	MOBP
										CREB3L4	MOG
										CREBL2	CD200
										CRELD1	MPG
										CRIP2	MPL
										CRIPT	MPO
										CRKL	MPZ
										CRLF3	MRC1
										CRNKL1	MRE11A
										CROT	ABCC1
										CRTC1	MS
										CRTC2	MSH2
										CRYZ	MSH5
										CRYZL1	MSI1
										CS	MSMB
										CSDC2	MSN
										CSDE1	MSRA
										CSE1L	MST1
										CSNK1A1	MST1R
										CSNK1D	MT1A
										CSNK1G1	MT1B
										CSNK1G2	COX1
										CSNK1G3	COX2
										CSNK2A1	MTF1
										CSNK2B	NUDT1
										CSPP1	MTHFD1
										CSRP1	MTHFR
										CSRP3	ND1
										CST3	ND2
										CSTB	ND3
										CSTF1	ND4
										CSTF2	ND4L
										CSTF2T	ND6
										CSTF3	MTTP
										CTAGE5	MTRR
										CTBP2	TRNT
										CTDSP1	MTX1
										CTDSP2	MUC1
										CTDSPL2	MUC2
										CTH	MUC3A
										CTNNA1	MUC4
										CTNNAL1	MUC5AC
										CTNNB1	MUC6
										CTNNBL1	MUSK
										CTNND1	MUTYH
										CTNS	MX1
										CTPS1	MXI1
										CTR9	MYB
										CTSB	MYBL2
										CTSC	MYC
										CTSD	MYD88
										CTSH	GADD45B
										CTSL	MYH7
										CTSV	MYH9
										CTTN	MYLK
										CTU2	MYO9B
										CUEDC2	MYOD1
										CUL1	PPP1R12B
										CUL2	MYT1
										CUL4B	NAB1
										CUL5	NACA
										CUL7	NAIP
										CUTA	CEACAM6
										CUTC	NBL1
										CUX1	NBN
										CWC15	NCAM1
										CWC22	NCF2
										CWC25	NCF4
										CWC27	NCL
										CWF19L1	NDUFA6
										CXORF40A	NDUFA7
										CXORF40B	NDUFB3
										CXORF56	NDUFB4
										CXXC1	NDUFV1
										CXXC5	NDUFV2
										CYB561	SEPT2
										CYB561A3	NEDD9
										CYB561D1	NEFM
										CYB561D2	NEFH
										CYB5A	NELL1
										CYB5B	NEFL
										CYB5D1	NELL2
										CYB5D2	NF1
										CYB5R2	NFATC1
										CYB5R3	NFATC2
										CYB5R4	NFIA
										CYB5RL	NFE2
										CYBA	NFE2L2
										CYCS	NFIC
										CYFIP1	NFIL3
										CYFIP2	NFKB1
										CYHR1	NFKBIA
										CYP1B1	NFKBIE
										CYP20A1	NFKBIL1
										CYP24A1	NGF
										CYP2J2	NGFR
										CYP51A1	NID1
										CYSRT1	NINJ1
										CYSTM1	NKX2-2
										CYTH1	NKX3-1
										DAAM1	NME1
										DAD1	NQO2
										DAGLB	NMT1
										DAK	NNMT
										DAP	NOS1
										DAP3	NOS2
										DAPK3	NOS3
										DARS	NOTCH1
										DARS2	NPY
										DAXX	NOTCH2
										DAZAP1	NOTCH3
										DAZAP2	NOTCH4
										DBF4	NOV
										DBF4B	PNP
										DBI	NPAS1
										DBN1	NPAS2
										DBNDD1	NPC1
										DBNL	NPHS1
										DBP	NPM1P2
										DBR1	NPPA
										DCAF11	NPPB
										DCAF12	NPR2
										DCAF13	NPR3
										DCAF16	NPTX2
										DCAF4	SLC11A2
										DCAF5	NRAS
										DCAF7	NRTN
										DCAF8	NSF
										DCAKD	NT5E
										DCDC2	NTF4
										DCK	NTRK1
										DCLRE1B	NTRK2
										DCLRE1C	ROR2
										DCP1A	DDR2
										DCP1B	NTS
										DCP2	NTSR1
										DCPS	NUCB2
										DCTD	NR4A2
										DCTN1	OAS1
										DCTN2	OAS2
										DCTN3	OCA2
										DCTN4	OGDH
										DCTN5	OGG1
										DCTPP1	OLR1
										DCUN1D1	OMG
										DCUN1D4	OPA1
										DCUN1D5	TNFRSF11B
										DDA1	OPRK1
										DDAH2	ORM1
										DDB1	OSM
										DDB2	CLDN11
										DDIAS	OVGP1
										DDIT4	OVOL1
										DDOST	P2RX3
										DDR1	P2RX7
										DDT	P2RY11
										DDTL	P4HB
										DDX1	PA2G4
										DDX11	PEBP1
										DDX17	PCSK6
										DDX18	PAEP
										DDX19A	SERPINE1
										DDX19B	SERPINB2
										DDX20	PAK1
										DDX21	PAM
										DDX23	REG3A
										DDX24	PAPPA
										DDX26B	PARK2
										DDX27	PARK3
										DDX28	PAX7
										DDX39A	PBX1
										DDX39B	PBX2
										DDX3X	PCDH1
										DDX41	PCNA
										DDX43	PCSK1
										DDX46	PCSK5
										DDX47	PDCD1
										DDX49	PDE2A
										DDX5	PDE3A
										DDX50	PDE4A
										DDX52	PDE4B
										DDX54	PDE4D
										DDX55	PDE7A
										DDX56	PDGFB
										DDX59	PDGFRA
										DDX6	PDGFRB
										DECR1	PDHA1
										DEDD	PDK1
										DEDD2	ENPP1
										DEF8	ENPP2
										DEGS1	ENPP3
										DEGS2	PDYN
										DENND2D	PDZK1
										DENND4C	PECAM1
										DENR	SERPINF1
										DEPDC1	PEE1
										DEPDC1B	PENK
										DEPTOR	PEPD
										DERA	PER1
										DERL1	PEX13
										DERL2	PF4
										DFFA	PF4V1
										DFFB	PFDN4
										DGCR14	ATP8B1
										DGCR2	PFKFB3
										DGCR6L	PFKFB4
										DGCR8	PFKL
										DGUOK	PFKP
										DHCR24	PFN1
										DHCR7	PGD
										DHFR	PGF
										DHFRL1	PGM1
										DHODH	PGR
										DHPS	ABCB1
										DHRS1	ABCB4
										DHRS12	PHB
										DHRS4	PHEX
										DHRS4L1	SERPINA1
										DHRS4L2	PI3
										DHRS7	SERPINA4
										DHTKD1	SERPINE2
										DHX15	SERPINI1
										DHX16	PIGF
										DHX29	PIGR
										DHX30	PIK3C3
										DHX33	PIK3CA
										DHX36	PIK3CB
										DHX37	PIK3CD
										DHX38	PIK3CG
										DHX40	PIK3R1
										DHX57	PIK3R2
										DHX8	PIN1
										DHX9	PIP
										DIABLO	PITX3
										DIAPH2	PKM
										DIAPH3	PLA2G1B
										DIDO1	PLA2G2A
										DIEXF	PLA2G4A
										DIMT1	PLAT
										DKC1	PLAU
										DKK1	PLAUR
										DKKL1	PLCB3
										DLAT	PLCL1
										DLD	PLCG2
										DLG1	PLD1
										DLG3	PLG
										DLG4	PLEK
										DLGAP4	SERPINF2
										DLGAP5	PLN
										DLK2	PLOD2
										DLL1	PLP1
										DLST	PLSCR1
										DMAP1	PLTP
										DMC1	PLXNA2
										DMKN	PLXNB1
										DMPK	PLXNB3
										DMXL1	PMAIP1
										DMXL2	PNOC
										DNA2	PML
										DNAAF3	EXOSC9
										DNAH7	EXOSC10
										DNAJA1	PNLIP
										DNAJA2	PNMT
										DNAJA3	SEPT5
										DNAJB1	SEPT4
										DNAJB11	PODXL
										DNAJB14	POLB
										DNAJB5	POLG
										DNAJB6	POMC
										DNAJB9	PON1
										DNAJC10	PON2
										DNAJC11	POU2AF1
										DNAJC12	POU3F1
										DNAJC13	POU5F1
										DNAJC14	PPARA
										DNAJC15	PPARD
										DNAJC16	PPARG
										DNAJC17	MED1
										DNAJC18	PPAT
										DNAJC19	PPBP
										DNAJC2	CTSA
										DNAJC27	PPIA
										DNAJC3	PPM1A
										DNAJC30	PPM1G
										DNAJC4	PPP2CA
										DNAJC5G	PPP2R2B
										DNAJC7	PPP5C
										DNAJC8	PPP6C
										DNAJC9	PRCP
										DNAL4	PREP
										DNASE1	PRF1
										DNASE1L1	PRG2
										DNASE2	PRKAA1
										DNM1L	PRKAA2
										DNMBP	PKIA
										DNMT1	PRKAR1A
										DNPEP	PRKCA
										DNPH1	PRKCB
										DNTTIP1	PRKCD
										DNTTIP2	PRKCH
										DOCK1	PRKCQ
										DOHH	PRKDC
										DOK4	PRKG1
										DOLK	MAPK1
										DOLPP1	MAPK3
										DOPEY1	MAPK8
										DPAGT1	MAPK11
										DPCD	MAPK9
										DPF2	MAPK13
										DPH1	MAP2K1
										DPH2	MAP2K3
										DPH3	MAP2K6
										DPH5	MAP2K7
										DPM3	EIF2AK2
										DPP3	PRL
										DPP9	PRLR
										DPY19L3	PRM1
										DPY19L4	PRM2
										DPY30	PRNP
										DPYD	PSPN
										DPYSL2	PRPS2
										DRAM2	LGMN
										DRAP1	PRSS2
										DRAXIN	MASP1
										DRC7	RELN
										DRG1	KLK7
										DRG2	TMPRSS15
										DROSHA	KLK6
										DSCC1	HTRA1
										DSCR3	PRTN3
										DSE	PSAP
										DSG2	PSMA4
										DSN1	PSMA6
										DSP	PSMA7
										DSTN	PSMB1
										DTD1	PSMB5
										DTD2	PSMB8
										DTL	PYY
										DTNA	PSMB9
										DTNB	PSMB10
										DTNBP1	PSMC4
										DTX2	PTAFR
										DTX3	PTBP1
										DTX3L	PTEN
										DUS2	PTGDR
										DUS3L	PTGDS
										DUSP1	PTGER2
										DUSP12	PTGER4
										DUSP13	PTGIR
										DUSP16	PTH
										DUSP18	PTGS2
										DUSP3	PTHLH
										DUT	PTK2
										DXO	PTMS
										DYNC1H1	PTN
										DYNC1I2	PTPN1
										DYNC1LI1	PTPN2
										DYNC1LI2	PTPN6
										DYNC2H1	PTPN11
										DYNC2LI1	PTPRA
										DYNLL1	PTPRC
										DYNLRB1	PTPRD
										DYNLT1	PTPRK
										DYNLT3	PTPRM
										DYRK1B	PTPRN
										DYRK2	PTPRN2
										DYRK4	PTPRO
										DYX1C1	PTPRS
										DZIP3	PTX3
										E2F3	PVALB
										E2F6	PVR
										E2F8	PVRL1
										EAF1	PVRL2
										EAF2	PVT1
										EAPP	ABCD3
										EARS2	PXN
										EBAG9	RAB5B
										EBNA1BP2	RAC1
										EBP	RAC2
										ECD	RAD51
										ECE1	RAD51B
										ECE2	RAD52
										ECH1	RAF1
										ECHDC1	RAG1
										ECHS1	RAG2
										ECI2	RARA
										ECSIT	RARRES2
										ECT2	RARRES3
										EDA2R	RBBP4
										EDC3	RBL1
										EDEM2	RBP3
										EDF1	RBP4
										EDRF1	RDX
										EED	REL
										EEF1A1	REG1A
										EEF1A2	RELA
										EEF1B2	REN
										EEF1D	RENBP
										EEF1E1	RET
										EEF1G	REV3L
										EEF2	RFC1
										EEF2KMT	RFNG
										EFCAB11	TRIM27
										EFEMP1	RFX1
										EFHC1	RFX5
										EFNA1	RFXAP
										EFNA4	RGS1
										EFR3B	RGS4
										EFTUD1	RHO
										EFTUD2	RIEG2
										EGLN2	RIT2
										EGR3	RIT1
										EHD1	RLN2
										EHHADH	RNASE1
										EHMT1	RNASE2
										EID1	RNASE3
										EIF1	RNASEL
										EIF1AD	SNORA62
										EIF1AX	RNF2
										EIF1B	BRD2
										EIF2B1	RNU2-1
										EIF2B2	RNU3P1
										EIF2B3	RNU4-7P
										EIF2B4	RNY1
										EIF2B5	ROBO2
										EIF2D	ROCK1
										EIF2S1	RORA
										EIF2S2	RORC
										EIF2S3	RP2
										EIF3A	RPL5
										EIF3C	RPL7
										EIF3CL	RPL17
										EIF3D	MRPL23
										EIF3E	RPL41
										EIF3G	RPLP0
										EIF3H	RPLP1
										EIF3I	RPLP2
										EIF3J	RPS6
										EIF3K	RPS6KA2
										EIF3L	RPS6KB1
										EIF3M	RPS26
										EIF4A1	RREB1
										EIF4B	RRM1
										EIF4E	RRM2
										EIF4E2	RXRA
										EIF4EBP1	RXRB
										EIF4G1	RYR1
										EIF4G2	RYR3
										EIF4G3	S100A1
										EIF4H	S100A2
										EIF5	S100A4
										EIF5A	S100A7
										EIF5A2	S100A8
										EIF5B	S100A9
										EIF6	S100A12
										ELF1	S100B
										ELF2	SAA@
										ELF3	SAA1
										ELK1	SAG
										ELK3	SAT1
										ELL	ATXN1
										ELL3	ATXN2
										ELMO2	ATXN8OS
										ELMOD2	SERPINB3
										ELMOD3	SERPINB4
										ELMSAN1	SCD
										ELOF1	CLEC11A
										ELOVL1	SCN2A
										ELOVL2	SCN10A
										ELOVL5	SCP2
										ELOVL6	SCT
										ELP2	CCL1
										ELP3	CCL2
										ELP4	CCL3
										ELP5	CCL3L1
										ELP6	CCL4
										EMC1	CCL5
										EMC10	CCL7
										EMC2	CCL8
										EMC3	CCL11
										EMC4	CCL13
										EMC7	CCL16
										EMC8	CCL17
										EMC9	CCL18
										EMD	CCL19
										EME1	CCL20
										EMG1	CCL21
										EMP2	CCL22
										EMP3	CCL23
										ENC1	CCL24
										ENDOG	CCL25
										ENDOV	CXCL6
										ENO1	CXCL11
										ENOSF1	CXCL5
										ENOX2	XCL1
										ENPP4	CX3CL1
										ENPP5	SDC1
										ENSA	SDC2
										ENTPD3	SDC4
										ENTPD4	SDCBP
										ENTPD6	CXCL12
										ENTPD7	SDHB
										ENY2	SEL1L
										EOGT	SELE
										EP400	SELL
										EPB41	SELP
										EPB41L2	SELPLG
										EPB41L5	SEMG2
										EPC1	SEPP1
										EPCAM	MAP2K4
										EPG5	SETMAR
										EPHA1	SFRP1
										EPHA4	SFRP2
										EPHA7	SFRP4
										EPHB3	SFRP5
										EPHX1	SRSF1
										EPHX2	SRSF5
										EPM2AIP1	SFTPD
										EPN1	SGCD
										EPN3	SGK1
										EPRS	SH3BP2
										EPS15	SH3GL2
										EPS8	SHBG
										EPT1	SHH
										ERAL1	SI
										ERAP1	SIAH1
										ERBB2IP	ST3GAL4
										ERBB3	ST8SIA1
										ERCC1	PMEL
										ERCC3	STIL
										ERCC4	SIPA1
										ERCC5	SKP1
										ERCC6	SLA
										ERCC6-PGBD3	SLAMF1
										ERCC6L	SLC1A1
										ERCC6L2	SLC1A2
										ERCC8	SLC4A3
										ERGIC1	SLC1A5
										ERGIC2	SLC1A7
										ERGIC3	SLC2A1
										ERH	SLC2A3
										ERICH1	SLC3A2
										ERLEC1	SLC4A2
										ERLIN2	SLC6A3
										ERMP1	SLC6A4
										ERO1L	SLC6A7
										ERP29	SLC6A11
										ERP44	SLC6A13
										ERV3-1	SLC8A1
										ERVMER34-1	SLC9A3
										ESR1	SLC10A1
										ESRP1	SLC10A2
										ESYT1	SLC11A1
										ETF1	SLC12A2
										ETFA	SLC15A1
										ETFB	SLC15A2
										ETFDH	SLC18A2
										ETHE1	SLC19A1
										ETV3	SLC22A1
										ETV4	SLC22A4
										EVPL	SLC22A5
										EWSR1	SLPI
										EXD2	SNAI2
										EXO1	SMN1
										EXOC1	SMO
										EXOC2	SMPD1
										EXOC3-AS1	SUMO3
										EXOC4	SUMO2
										EXOC5	SIGLEC1
										EXOC6	SNAI1
										EXOC6B	SNCB
										EXOC7	SNAPC4
										EXOG	SNCA
										EXOSC10	SNCG
										EXOSC2	SNRNP70
										EXOSC3	SNRPB
										EXOSC4	SNRPB2
										EXOSC5	SNRPD2
										EXOSC7	SNRPD3
										EXOSC8	SNRPN
										EXOSC9	SNTB1
										EXPH5	SOD1
										EYA3	SOD2
										EZR	SOD3
										F11R	SON
										FAAH2	SOS2
										FADD	SOX5
										FADS2	SOX9
										FAF2	SOX10
										FAH	SOX11
										FAHD1	SOX15
										FAHD2A	SP1
										FAHD2B	SP3
										FAIM	SP100
										FAM103A1	SPARC
										FAM104A	SPI1
										FAM111A	SPIB
										FAM118A	SPP1
										FAM120AOS	SPR
										FAM120B	SPRR1A
										FAM122B	SPRR3
										FAM122C	SPTAN1
										FAM126B	SRC
										FAM127A	SRI
										FAM127B	SREBF1
										FAM127C	SRF
										FAM129B	TRIM21
										FAM133B	TROVE2
										FAM134B	SSB
										FAM134C	SST
										FAM136A	SS18
										FAM151B	ST2
										FAM156A	ST3
										FAM160A1	ST14
										FAM161B	STAC
										FAM162A	STAT1
										FAM168A	STAT2
										FAM175B	STAT3
										FAM177A1	STAT4
										FAM178A	STAT5A
										FAM178B	STAT5B
										FAM179B	STAT6
										FAM188A	SULT1E1
										FAM188B	STIM1
										FAM189B	AURKA
										FAM192A	STK11
										FAM198B	SULT1A2
										FAM200A	SULT1A1
										FAM200B	SUOX
										FAM204A	SULT2A1
										FAM206A	ABCC8
										FAM207A	SUV39H1
										FAM20B	SVIL
										FAM210A	SYK
										FAM213A	SYP
										FAM214B	SYT4
										FAM217B	TAC1
										FAM218A	TAC3
										FAM219A	ADAM17
										FAM21A	TACR1
										FAM221A	TAF1
										FAM222B	MAP3K7
										FAM227A	TALDO1
										FAM227B	TAP1
										FAM229B	TAP2
										FAM32A	TAPBP
										FAM3A	CNTN2
										FAM3C	TAZ
										FAM43A	SERPINA7
										FAM45A	TBP
										FAM46B	TBX5
										FAM46C	TCF4
										FAM50A	TCF7
										FAM53C	TCF7L2
										FAM60A	TCF19
										FAM63A	MLX
										FAM64A	TCN1
										FAM69A	TCN2
										FAM71E1	TRA
										FAM72A	TRB
										FAM72B	TRBV20OR9-2
										FAM72C	TRD
										FAM72D	TCTE3
										FAM73A	TDG
										FAM73B	TDGF1
										FAM76B	PRDX2
										FAM84B	TEAD4
										FAM86B1	TEC
										FAM86C1	TEF
										FAM8A1	TEK
										FAM92A1	TERC
										FAM96A	TERF1
										FAM96B	TERF2
										FAM98A	TERT
										FAM98B	TF
										FAM98C	TFAM
										FAN1	NR2F2
										FANCA	TFDP1
										FANCB	TFF1
										FANCC	TFF2
										FANCD2	TFF3
										FANCF	TFPI
										FANCG	TFRC
										FANCL	TG
										FAR1	TGFA
										FARP2	TGFB1
										FARS2	TGFB2
										FARSA	TGFB3
										FARSB	TGFBR1
										FASTK	TGFBR2
										FASTKD1	TGIF1
										FASTKD2	TGM1
										FASTKD5	TGM2
										FAU	TH
										FBL	THBD
										FBP1	THBS1
										FBXL12	THPO
										FBXL18	THRB
										FBXL19	THY1
										FBXL5	TIE1
										FBXL8	TIMP1
										FBXO16	TIMP2
										FBXO22	TIMP3
										FBXO3	TIMP4
										FBXO30	TJP1
										FBXO33	TKT
										FBXO36	TLE1
										FBXO38	TLE3
										FBXO4	TLL1
										FBXO42	TLN1
										FBXO46	TLR1
										FBXO5	TLR2
										FBXO8	TLR3
										FBXO9	TLR4
										FBXW4	TLR5
										FBXW9	CLDN5
										FCF1	CLEC3B
										FCGRT	TNF
										FDFT1	TNFAIP2
										FDPS	TNFAIP3
										FDX1L	TNFAIP6
										FDXACB1	TNFRSF1A
										FDXR	TNFRSF1B
										FECH	TNNI2
										FEM1B	TNNT1
										FEM1C	TNNT2
										FEN1	TNNT3
										FGD3	TNP2
										FGF13	TNXB
										FGFR1OP	TOP1
										FGFR1OP2	TP53
										FGFR2	TP53BP1
										FGFR4	TPD52
										FGGY	TPH1
										FH	TPMT
										FHIT	TPO
										FIBP	TPTE
										FICD	HSP90B1
										FIG4	TRAF1
										FIGN	TRAF2
										FIGNL1	TRAF3
										FIP1L1	TRAF5
										FIS1	TRAF6
										FITM2	TRH
										FKBP11	TRP-AGG2-3
										FKBP15	TRP-AGG2-4
										FKBP1A	TRPC1
[truncated: 4,544 more rows]
