# Supplementary material for: Genetic and Pathogenic Overlaps Between Autism Spectrum Disorder and Alzheimer’s Disease: Evolutionary Features and Opportunities for Drug Repurposing
Source: Int J Mol Sci. 2025 Oct 16;26(20):10066. doi: 10.3390/ijms262010066 (PMC12564320; doi:10.3390/ijms262010066)
Supplement: Supplementary file 1 [file ijms-26-10066-s001.zip › Supplementary Table S2.xlsx]

## Sheet: Лист1
ASD, SFARI Gene 20.10.22	EntrezID	PAI	Phylostratum	DI
ABAT	18	1	Cellular Organisms	0.561875
ABCA10	10349	8	Mammalia	0.5027
ABCA13	154664	3	Metazoa	0.46975
ABCA7	10347	3	Metazoa	0.2277
ABL2	27	2	Eukaryota	0.290325
ACE	1636	1	Cellular Organisms	0.30015
ACHE	43	1	Cellular Organisms	0.722475
ACTB	60	2	Eukaryota	0.006125
ACTL6B	51412	2	Eukaryota	0.00956667
ACTN4	81	2	Eukaryota	0.005
ACY1	95	2	Eukaryota	0.0667667
ADA	100	1	Cellular Organisms	0.533275
ADCY3	109	3	Metazoa	0.25685
ADCY5	111	3	Metazoa	0.08035
ADGRL1	22859	6	Vertebrata	0.3842
ADK	132	1	Cellular Organisms	0.188733
ADNP	23394	6	Vertebrata	0.1316
ADORA2A	135	3	Metazoa	0.149975
ADORA3	140	3	Metazoa	0.261167
ADRB2	154	3	Metazoa	0.27515
ADSL	158	1	Cellular Organisms	0.397375
ADSS2	159	1	Cellular Organisms	0.40105
AFF2	2334	3	Metazoa	0.49755
AGAP1	116987	2	Eukaryota	0.101825
AGAP2	116986	7	Euteleostomi	0.220725
AGAP5	729092	2	Eukaryota	0.682
AGBL4	84871	1	Cellular Organisms	0.3215
AGMO	392636	2	Eukaryota	0.494525
AGO1	26523	2	Eukaryota	0
AGO2	27161	2	Eukaryota	0.03385
AGO3	192669	2	Eukaryota	0
AGO4	192670	2	Eukaryota	0.164975
AGTR2	186	3	Metazoa	0.1415
AHDC1	27245	6	Vertebrata	0.10955
AHI1	54806	2	Eukaryota	0.877325
AHNAK	79026	2	Eukaryota	0.3793
AKAP9	10142	3	Metazoa	0.517425
ALDH1A3	220	2	Eukaryota	0.14105
ALDH1L1	10840	3	Metazoa	0.187425
ALDH5A1	7915	3	Metazoa	0.266925
ALG6	29929	2	Eukaryota	0.90075
AMPD1	270	2	Eukaryota	0.281175
AMT	275	1	Cellular Organisms	0.519925
ANK2	287	3	Metazoa	0.28495
ANK3	288	3	Metazoa	0.2225
ANKRD11	29123	2	Eukaryota	0.3072
ANKRD17	26057	3	Metazoa	0.1023
ANKS1B	56899	2	Eukaryota	0.2451
ANXA1	301	3	Metazoa	0.075075
AP1S2	8905	2	Eukaryota	0.171675
AP2S1	1175	2	Eukaryota	0
APBA2	321	4	Chordata	0.194675
APBB1	322	3	Metazoa	0.067875
APH1A	51107	2	Eukaryota	0.0841667
AR	367	6	Vertebrata	0.31155
ARHGAP11B	89839	2	Eukaryota	0.6005
ARHGAP32	9743	3	Metazoa	0.333675
ARHGAP5	394	3	Metazoa	0.07165
ARHGEF10	9639	3	Metazoa	0.185575
ARHGEF2	9181	3	Metazoa	0.36115
ARHGEF9	23229	6	Vertebrata	0.179325
ARID1B	57492	1	Cellular Organisms	0.092075
ARID2	196528	3	Metazoa	0.257675
ARNT2	9915	3	Metazoa	0.0134
ARX	170302	3	Metazoa	0.02095
ASAP2	8853	2	Eukaryota	0.148275
ASB14	142686	3	Metazoa	0.6111
ASH1L	55870	2	Eukaryota	0.244067
ASMT	438	3	Metazoa	0.4183
ASPM	259266	2	Eukaryota	0.835825
ASTN2	23245	4	Chordata	0.13275
ASXL3	80816	3	Metazoa	0.3601
ATP10A	57194	2	Eukaryota	0.170525
ATP1A1	476	1	Cellular Organisms	0.115475
ATP1A3	478	1	Cellular Organisms	0.02945
ATP2B1	490	2	Eukaryota	0
ATP2B2	491	2	Eukaryota	0.028075
ATP6V0A2	23545	2	Eukaryota	0.10955
ATRX	546	2	Eukaryota	0.219125
AUTS2	26053	3	Metazoa	0.201467
AVPR1A	552	3	Metazoa	0.119
AVPR1B	553	3	Metazoa	0.3633
AZGP1	563	9	Eutheria	0.205
BACE1	23621	2	Eukaryota	0.236175
BAIAP2L1	55971	3	Metazoa	0.2675
BAZ2B	29994	3	Metazoa	0.178025
BBS4	585	2	Eukaryota	0.23905
BCAS1	8537	8	Mammalia	0.262375
BCKDK	10295	2	Eukaryota	0.0809333
BCL11A	53335	3	Metazoa	0.73115
BCORL1	63035	6	Vertebrata	0.08925
BICDL1	92558	3	Metazoa	0.20545
BICRA	29998	3	Metazoa	0.26235
BIRC6	57448	3	Metazoa	0.132225
BRAF	673	2	Eukaryota	0.29485
BRCA2	675	2	Eukaryota	0.580475
BRD4	23476	2	Eukaryota	0.1473
BRINP3	339479	4	Chordata	0.06715
BRSK2	9024	2	Eukaryota	0.28155
BRWD3	254065	2	Eukaryota	0.19625
BST1	683	3	Metazoa	0.757025
BTAF1	9044	2	Eukaryota	0.066425
BTRC	8945	2	Eukaryota	0.1645
C12orf57	113246	2	Eukaryota	0.012
C15orf62	643338	8	Mammalia	0.1
C4B	721	3	Metazoa	0.484075
CA6	765	2	Eukaryota	0.38055
CACNA1A	773	2	Eukaryota	0.2617
CACNA1B	774	2	Eukaryota	0.202125
CACNA1C	775	3	Metazoa	0.2433
CACNA1D	776	2	Eukaryota	0.176925
CACNA1E	777	6	Vertebrata	0.066375
CACNA1F	778	6	Vertebrata	0.2634
CACNA1G	8913	2	Eukaryota	0.15855
CACNA1H	8912	3	Metazoa	0.158575
CACNA1I	8911	2	Eukaryota	0.26165
CACNA2D1	781	3	Metazoa	0.105325
CACNA2D3	55799	3	Metazoa	0.024575
CACNB1	782	7	Euteleostomi	0.238125
CACNB2	783	3	Metazoa	0.285675
CADM1	23705	3	Metazoa	0.0136
CADM2	253559	3	Metazoa	0.224575
CADPS	8618	3	Metazoa	0.057825
CADPS2	93664	3	Metazoa	0.090525
CAMK2A	815	2	Eukaryota	0
CAMK2B	816	2	Eukaryota	0.28265
CAMK4	814	2	Eukaryota	0.185725
CAPN12	147968	2	Eukaryota	0.29145
CAPRIN1	4076	3	Metazoa	0.1567
CARD11	84433	3	Metazoa	0.050325
CASK	8573	3	Metazoa	0.027675
CASKIN1	57524	2	Eukaryota	0.170375
CASZ1	54897	3	Metazoa	0.2365
CAT	847	1	Cellular Organisms	0.1309
CC2D1A	54862	2	Eukaryota	0.34115
CCDC88C	440193	3	Metazoa	0.2823
CCDC91	55297	7	Euteleostomi	0.633775
CCIN	881	3	Metazoa	0.33305
CCNG1	900	3	Metazoa	0
CCNK	8812	2	Eukaryota	0.0689
CCSER1	401145	7	Euteleostomi	0.33405
CCT4	10575	2	Eukaryota	0.20095
CD276	80381	3	Metazoa	0.292075
CD38	952	2	Eukaryota	0.490975
CD99L2	83692	2	Eukaryota	1.02337
CDC42BPB	9578	3	Metazoa	0.151725
CDH10	1008	6	Vertebrata	0.15245
CDH11	1009	3	Metazoa	0.08415
CDH13	1012	6	Vertebrata	0.1035
CDH22	64405	6	Vertebrata	0.082975
CDH8	1006	6	Vertebrata	0.036775
CDH9	1007	7	Euteleostomi	0.21395
CDK13	8621	2	Eukaryota	0.1914
CDK19	23097	2	Eukaryota	0.017425
CDK5RAP2	55755	3	Metazoa	0.674625
CDK8	1024	2	Eukaryota	0
CDKL5	6792	2	Eukaryota	0.473675
CDON	50937	3	Metazoa	0.4064
CECR2	27443	3	Metazoa	0.2155
CELF2	10659	2	Eukaryota	0.01165
CELF4	56853	2	Eukaryota	0.253075
CELF6	60677	2	Eukaryota	0.34225
CEP135	9662	2	Eukaryota	0.415525
CEP290	80184	2	Eukaryota	0.448725
CEP41	95681	2	Eukaryota	0.2428
CGNL1	84952	3	Metazoa	0.4501
CHAMP1	283489	3	Metazoa	0.327533
CHD1	1105	2	Eukaryota	0.107425
CHD2	1106	2	Eukaryota	0.207025
CHD3	1107	2	Eukaryota	0.24905
CHD7	55636	2	Eukaryota	0.174175
CHD8	57680	2	Eukaryota	0.064725
CHD9	80205	3	Metazoa	0.154775
CHKB	1120	2	Eukaryota	0.41105
CHM	1121	2	Eukaryota	1.3802
CHMP1A	5119	1	Cellular Organisms	0.0666
CHRM3	1131	3	Metazoa	0.178475
CHRNA7	1139	3	Metazoa	0.04625
CHRNB3	1142	3	Metazoa	0.112575
CHST2	9435	3	Metazoa	0.0354
CIB2	10518	3	Metazoa	0.271367
CIC	23152	3	Metazoa	0.1858
CLASP1	23332	2	Eukaryota	0.040425
CLCN4	1183	2	Eukaryota	0.003625
CLIP2	7461	2	Eukaryota	0.270433
CLN8	2055	3	Metazoa	0.2272
CLTCL1	8218	2	Eukaryota	0.3859
CMIP	80790	6	Vertebrata	0.048525
CMPK2	129607	2	Eukaryota	0.382625
CNGB3	54714	3	Metazoa	0.255475
CNKSR2	22866	3	Metazoa	0.006775
CNOT1	23019	2	Eukaryota	0.0098
CNOT3	4849	2	Eukaryota	0.0124
CNR1	1268	3	Metazoa	0.02025
CNTN3	5067	3	Metazoa	0.12465
CNTN4	152330	3	Metazoa	0.15375
CNTN5	53942	3	Metazoa	0.2935
CNTN6	27255	3	Metazoa	0.2293
CNTNAP2	26047	3	Metazoa	0.107075
CNTNAP3	79937	7	Euteleostomi	0.374175
CNTNAP4	85445	7	Euteleostomi	0.47965
CNTNAP5	129684	3	Metazoa	0.186525
COL28A1	340267	3	Metazoa	0.32925
CORO1A	11151	3	Metazoa	0.196
CPEB4	80315	3	Metazoa	0.1127
CPT2	1376	1	Cellular Organisms	0.5381
CPZ	8532	3	Metazoa	0.19105
CREBBP	1387	2	Eukaryota	0.078225
CSDE1	7812	6	Vertebrata	0.006525
CSMD1	64478	3	Metazoa	0.12795
CSMD3	114788	3	Metazoa	0.1947
CSNK1E	1454	2	Eukaryota	0.166425
CSNK1G1	53944	2	Eukaryota	0.205525
CSNK2A1	1457	2	Eukaryota	0.2147
CSNK2B	1460	2	Eukaryota	0
CTCF	10664	2	Eukaryota	0
CTNNA2	1496	3	Metazoa	0.01945
CTNNA3	29119	3	Metazoa	0.2623
CTNNB1	1499	3	Metazoa	0.013025
CTNND2	1501	3	Metazoa	0.014675
CTR9	9646	2	Eukaryota	0.09455
CTTNBP2	83992	7	Euteleostomi	0.4007
CUL3	8452	2	Eukaryota	0
CUL7	9820	7	Euteleostomi	0.2229
CUX1	1523	2	Eukaryota	0.614175
CUX2	23316	2	Eukaryota	0.32545
CX3CR1	1524	7	Euteleostomi	1.7413
CYFIP1	23191	2	Eukaryota	0.03095
CYLC2	1539	9	Eutheria	1.12992
CYP11B1	1584	7	Euteleostomi	0.260675
CYP27A1	1593	3	Metazoa	0.106025
DAGLA	747	2	Eukaryota	0.1041
DAPP1	27071	2	Eukaryota	0.2324
DCC	1630	3	Metazoa	0.09315
DDC	1644	1	Cellular Organisms	0.177975
DDHD2	23259	2	Eukaryota	0.0377
DDX23	9416	2	Eukaryota	0.06365
DDX3X	1654	2	Eukaryota	0.045425
DDX53	168400	3	Metazoa	1.32007
DEAF1	10522	2	Eukaryota	0.077025
DENR	8562	2	Eukaryota	0.171775
DEPDC5	9681	2	Eukaryota	0.051125
DHCR7	1717	1	Cellular Organisms	0.13385
DHX30	22907	3	Metazoa	0.047
DIP2A	23181	3	Metazoa	0.11675
DIP2C	22982	3	Metazoa	0.0358
DIPK2A	205428	3	Metazoa	0.235425
DISC1	27185	6	Vertebrata	0.713625
DIXDC1	85458	3	Metazoa	0.449025
DLG1	1739	2	Eukaryota	0.439925
DLG2	1740	3	Metazoa	0.2477
DLG4	1742	3	Metazoa	0.10095
DLGAP1	9229	3	Metazoa	0.08985
DLGAP2	9228	6	Vertebrata	0.234975
DLGAP3	58512	1	Cellular Organisms	0.075025
DLL1	28514	2	Eukaryota	0.13595
DLX2	1746	3	Metazoa	0.27005
DLX3	1747	4	Chordata	0
DLX6	1750	3	Metazoa	0.05725
DMD	1756	3	Metazoa	0.2206
DMPK	1760	7	Euteleostomi	0.456067
DMWD	1762	7	Euteleostomi	0.2924
DMXL2	23312	2	Eukaryota	0.178325
DNAH10	196385	2	Eukaryota	0.245575
DNAH17	8632	2	Eukaryota	0.219375
DNAH3	55567	2	Eukaryota	0.23445
DNER	92737	3	Metazoa	0.1426
DNMT3A	1788	1	Cellular Organisms	0.350375
DOCK1	1793	2	Eukaryota	0.100425
DOCK4	9732	2	Eukaryota	0.096975
DOCK8	81704	2	Eukaryota	0.140825
DOLK	22845	2	Eukaryota	0.022075
DPP10	57628	2	Eukaryota	0.405675
DPP3	10072	1	Cellular Organisms	0.4362
DPP4	1803	1	Cellular Organisms	0.3079
DPP6	1804	3	Metazoa	0.3167
DPYD	1806	1	Cellular Organisms	0.202075
DPYSL2	1808	3	Metazoa	0.092975
DPYSL3	1809	6	Vertebrata	0.335925
DRD1	1812	3	Metazoa	0.02565
DRD2	1813	3	Metazoa	0.051775
DRD3	1814	3	Metazoa	0.121425
DSCAM	1826	3	Metazoa	0.1429
DST	667	3	Metazoa	0.35695
DUSP15	128853	2	Eukaryota	0.595375
DVL3	1857	3	Metazoa	0.158575
DYDC1	143241	9	Eutheria	1.11665
DYDC2	84332	9	Eutheria	3.08055
DYNC1H1	1778	2	Eukaryota	0.058525
DYRK1A	1859	2	Eukaryota	0.051375
EBF3	253738	3	Metazoa	0.200025
ECPAS	23392	2	Eukaryota	0.295275
EEF1A2	1917	1	Cellular Organisms	0.014975
EFR3A	23167	2	Eukaryota	0.092525
EGR3	1960	3	Metazoa	0.3596
EHMT1	79813	2	Eukaryota	0.168225
EIF3G	8666	2	Eukaryota	0.005425
EIF4E	1977	2	Eukaryota	0.1054
EIF4G1	1981	2	Eukaryota	0.245875
ELAVL2	1993	2	Eukaryota	0.06705
ELAVL3	1995	2	Eukaryota	0
ELOVL2	54898	3	Metazoa	0
ELP2	55250	2	Eukaryota	0.2231
ELP4	26610	2	Eukaryota	0.855675
EMSY	56946	3	Metazoa	0.2585
EN2	2020	3	Metazoa	0.006925
ENPP1	5167	2	Eukaryota	0.481175
EP300	2033	2	Eukaryota	0.076975
EP400	57634	3	Metazoa	0.202525
EPC2	26122	2	Eukaryota	0.385675
EPHA1	2041	3	Metazoa	0.204625
EPHB1	2047	3	Metazoa	0.098825
EPHB2	2048	3	Metazoa	0.0892
EPPK1	83481	8	Mammalia	0.219475
ERBIN	55914	1	Cellular Organisms	0.22415
ERG	2078	3	Metazoa	0.1044
ERMN	57471	9	Eutheria	0.73655
ESR2	2100	6	Vertebrata	0.767
ESRRB	2103	3	Metazoa	0.2467
ETFB	2109	1	Cellular Organisms	0.26035
EXOC3	11336	2	Eukaryota	0.37765
EXOC5	10640	2	Eukaryota	0.040175
EXOC6	54536	2	Eukaryota	0.32395
EXOC6B	23233	2	Eukaryota	0.0189
EXT1	2131	2	Eukaryota	0.18255
FABP4	2167	1	Cellular Organisms	0.214033
FABP5	2171	3	Metazoa	0.0856
FAM47A	158724	13	Catarrhini	0.633175
FAM98C	147965	8	Mammalia	0.17725
FAN1	22909	2	Eukaryota	0.458825
FAT1	2195	3	Metazoa	0.261275
FBN1	2200	2	Eukaryota	0.064725
FBRSL1	57666	3	Metazoa	0.438075
FBXO11	80204	1	Cellular Organisms	0.005325
FBXO33	254170	3	Metazoa	0.43215
FBXO40	51725	3	Metazoa	0.56985
FCRL6	343413	7	Euteleostomi	0.810875
FEZF2	55079	3	Metazoa	0.020075
FGA	2243	6	Vertebrata	0.812225
FGF13	2258	3	Metazoa	0.272933
FGF14	2259	3	Metazoa	0
FGFR1	2260	2	Eukaryota	0.2125
FHIT	2272	1	Cellular Organisms	0.971533
FMR1	2332	2	Eukaryota	0.077925
FOXG1	2290	2	Eukaryota	0
FOXP1	27086	3	Metazoa	0.2381
FOXP2	93986	2	Eukaryota	0.081725
FRG1	2483	2	Eukaryota	0.313075
FRK	2444	2	Eukaryota	0.2566
FRMPD4	9758	3	Metazoa	0.14835
FXN	2395	2	Eukaryota	0.191475
GABBR2	9568	2	Eukaryota	0.005875
GABRA3	2556	3	Metazoa	0.017675
GABRA4	2557	3	Metazoa	0.134225
GABRB2	2561	1	Cellular Organisms	0
GABRB3	2562	1	Cellular Organisms	0.330325
GABRG3	2567	3	Metazoa	0.197125
GALNT10	55568	2	Eukaryota	0.183125
GALNT13	114805	2	Eukaryota	0.1112
GALNT14	79623	2	Eukaryota	0.289225
GALNT2	2590	2	Eukaryota	0.03045
GALNT8	26290	2	Eukaryota	0.65225
GAS2	2620	3	Metazoa	0.1941
GATM	2628	1	Cellular Organisms	0.183225
GBE1	2632	1	Cellular Organisms	0.240875
GDA	9615	1	Cellular Organisms	0.221075
GFAP	2670	4	Chordata	0.23395
GGNBP2	79893	3	Metazoa	0.090025
GIGYF1	64599	2	Eukaryota	0.194975
GIGYF2	26058	2	Eukaryota	0.087
GLIS1	148979	3	Metazoa	0.558225
GLO1	2739	1	Cellular Organisms	0.18125
GLRA2	2742	1	Cellular Organisms	0.142567
GNAI1	2770	2	Eukaryota	0.028125
GNAS	2778	3	Metazoa	0.138425
GNB1L	54584	2	Eukaryota	0.3853
GNB2	2783	2	Eukaryota	0
GPC4	2239	3	Metazoa	0.090375
GPC5	2262	3	Metazoa	0.768525
GPC6	10082	3	Metazoa	0.0499
GPD2	2820	1	Cellular Organisms	0
GPHN	10243	1	Cellular Organisms	0.019125
GPR37	2861	4	Chordata	0.056475
GPR85	54329	3	Metazoa	0.030825
GPX1	2876	1	Cellular Organisms	0
GRB10	2887	3	Metazoa	0.26115
GRIA1	2890	3	Metazoa	0.0867
GRIA2	2891	3	Metazoa	0.045475
GRIA3	2892	3	Metazoa	0.169725
GRID1	2894	3	Metazoa	0.227325
GRID2	2895	3	Metazoa	0.026425
GRID2IP	392862	3	Metazoa	0.2291
GRIK2	2898	3	Metazoa	0.0092
GRIK3	2899	3	Metazoa	0.034575
GRIK4	2900	3	Metazoa	0.0939
GRIK5	2901	3	Metazoa	0.256375
GRIN1	2902	3	Metazoa	0.129775
GRIN2A	2903	3	Metazoa	0.210375
GRIN2B	2904	3	Metazoa	0.031525
GRIP1	23426	2	Eukaryota	0.4942
GRK4	2868	3	Metazoa	0.6326
GRM5	2915	3	Metazoa	0.039575
GRM7	2917	3	Metazoa	0.2923
GSTM1	2944	1	Cellular Organisms	1.06113
GTF2I	2969	6	Vertebrata	0.0288
GUCY1A2	2977	3	Metazoa	0.244125
H1-4	3008	1	Cellular Organisms	0.03315
H2BC11	8970	1	Cellular Organisms	0.002925
H4C11	8363	1	Cellular Organisms	0.01035
H4C3	8364	1	Cellular Organisms	0.01035
H4C5	8367	1	Cellular Organisms	0.0125
HACE1	57531	2	Eukaryota	0.251275
HCFC1	3054	3	Metazoa	0.11035
HCN1	348980	3	Metazoa	0.023975
HDAC4	9759	2	Eukaryota	0.126225
HDAC8	55869	2	Eukaryota	0.02495
HDLBP	3069	6	Vertebrata	0.074825
HECTD4	283450	2	Eukaryota	0.05555
HECW2	57520	3	Metazoa	0.11385
HEPACAM	220296	3	Metazoa	0.20825
HERC1	8925	3	Metazoa	0.206025
HERC2	8924	3	Metazoa	0.14405
HIVEP2	3097	3	Metazoa	0.17565
HIVEP3	59269	3	Metazoa	0.3125
HLA-A	3105	6	Vertebrata	0.759925
HLA-B	3106	6	Vertebrata	0.596175
HLA-DPB1	3115	3	Metazoa	0.8516
HLA-DRB1	3123	3	Metazoa	0.852875
HLA-G	3135	6	Vertebrata	0.500125
HMGN1	3150	6	Vertebrata	0.18415
HNRNPD	3184	2	Eukaryota	0
HNRNPF	3185	2	Eukaryota	0
HNRNPH2	3188	2	Eukaryota	0
HNRNPK	3190	3	Metazoa	0.232875
HNRNPR	10236	2	Eukaryota	0.0092
HNRNPU	3192	3	Metazoa	0.007175
HNRNPUL2	221092	7	Euteleostomi	0.5005
HOMER1	9456	2	Eukaryota	0.2504
HOXA1	3198	3	Metazoa	0.3472
HRAS	3265	1	Cellular Organisms	0.0158
HS3ST5	222537	1	Cellular Organisms	0.15665
HSD11B1	3290	2	Eukaryota	0.579633
HTR1B	3351	3	Metazoa	0.0743
HTR3A	3359	3	Metazoa	0.222
HTR3C	170572	3	Metazoa	0.5267
HUWE1	10075	2	Eukaryota	0.0536
HYDIN	54768	2	Eukaryota	0.24405
ICA1	3382	3	Metazoa	0.210525
IGF1	3479	3	Metazoa	0.533275
IKZF1	10320	3	Metazoa	0.16685
IL1R2	7850	3	Metazoa	0.215625
IL1RAPL1	11141	3	Metazoa	0.1316
IL1RAPL2	26280	3	Metazoa	0.40995
ILF2	3608	3	Metazoa	0.0174
IMMP2L	83943	2	Eukaryota	0
INPP1	3628	2	Eukaryota	0.59575
INTS1	26173	2	Eukaryota	0.08895
INTS6	26512	2	Eukaryota	0.3014
IQGAP3	128239	2	Eukaryota	0.235375
IQSEC2	23096	2	Eukaryota	0.287733
IRF2BPL	64207	3	Metazoa	0.136825
ITGA8	8516	3	Metazoa	0.5476
ITGB3	3690	3	Metazoa	0.1257
ITPR1	3708	2	Eukaryota	0.056325
ITSN1	6453	2	Eukaryota	0.063725
JARID2	3720	3	Metazoa	0.163
JMJD1C	221037	3	Metazoa	0.234275
KANK1	23189	2	Eukaryota	0.347133
KANSL1	284058	3	Metazoa	0.2165
KAT2B	8850	2	Eukaryota	0.072775
KAT6A	7994	3	Metazoa	0.244825
KAT6B	23522	3	Metazoa	0.096925
KATNAL1	84056	1	Cellular Organisms	0.087775
KATNAL2	83473	1	Cellular Organisms	0.227125
KCNA2	3737	3	Metazoa	0
KCNB1	3745	2	Eukaryota	0.052225
KCNC1	3746	3	Metazoa	0.3411
KCNC2	3747	3	Metazoa	0
KCND2	3751	2	Eukaryota	0.030175
KCND3	3752	3	Metazoa	0
KCNJ10	3766	3	Metazoa	0.03515
KCNJ15	3772	3	Metazoa	0.08075
KCNK7	10089	8	Mammalia	1.06997
KCNMA1	3778	2	Eukaryota	0.206967
KCNQ2	3785	3	Metazoa	0.131
KCNQ3	3786	6	Vertebrata	0.07115
KCNS3	3790	6	Vertebrata	0.15495
KCTD13	253980	2	Eukaryota	0.3188
KDM1B	221656	3	Metazoa	0.0942
KDM2A	22992	2	Eukaryota	0.245625
KDM3B	51780	2	Eukaryota	0.17875
KDM4B	23030	2	Eukaryota	0.1334
KDM4C	23081	2	Eukaryota	0.1533
KDM5A	5927	2	Eukaryota	0.086575
KDM5B	10765	2	Eukaryota	0.1209
KDM5C	8242	2	Eukaryota	0.3841
KDM6A	7403	3	Metazoa	0.040525
KDM6B	23135	6	Vertebrata	0.2777
KHDRBS2	202559	3	Metazoa	0.291325
KIAA0232	9778	6	Vertebrata	0.1284
KIAA1586	57691	8	Mammalia	0.406125
KIF13B	23303	2	Eukaryota	0.154
KIF14	9928	2	Eukaryota	0.4508
KIF1A	547	2	Eukaryota	0.043925
KIF5C	3800	2	Eukaryota	0.018475
KIRREL3	84623	3	Metazoa	0.07695
KIZ	55857	3	Metazoa	0.817375
KLF16	83855	2	Eukaryota	0.0094
KLF7	8609	3	Metazoa	0.191925
KMT2A	4297	3	Metazoa	0.143075
KMT2C	58508	2	Eukaryota	0.155725
KMT2E	55904	3	Metazoa	0.22235
KMT5B	51111	2	Eukaryota	0.28255
KNG1	3827	3	Metazoa	0.605025
KPTN	11133	2	Eukaryota	0.281825
KRR1	11103	1	Cellular Organisms	0.08685
KRT26	353288	2	Eukaryota	0.47035
LAMA1	284217	3	Metazoa	0.2797
LAMB1	3912	3	Metazoa	0.154775
LAS1L	81887	2	Eukaryota	1.26525
LDB1	8861	4	Chordata	0.063775
LDLR	3949	3	Metazoa	0.2208
LEMD3	23592	3	Metazoa	0.134325
LEO1	123169	2	Eukaryota	0.2736
LEP	3952	6	Vertebrata	0.3771
LILRB2	10288	3	Metazoa	0.585225
LIN7B	64130	3	Metazoa	0.0905
LMTK3	114783	2	Eukaryota	0.30315
LMX1B	4010	2	Eukaryota	0.016275
LNPK	80856	2	Eukaryota	0.618575
LRBA	987	3	Metazoa	0.21735
LRFN2	57497	3	Metazoa	0.108
LRFN5	145581	3	Metazoa	0.25045
LRP1	4035	3	Metazoa	0.0709
LRP2	4036	3	Metazoa	0.1775
LRRC1	55227	3	Metazoa	0.049675
LRRC4	64101	3	Metazoa	0.0407
LRRC4C	57689	3	Metazoa	0
LZTR1	8216	1	Cellular Organisms	0.0572
LZTS2	84445	3	Metazoa	0.195475
MACROD2	140733	1	Cellular Organisms	1.10993
MAGEL2	54551	3	Metazoa	0.25405
MAOA	4128	1	Cellular Organisms	0.2003
MAOB	4129	1	Cellular Organisms	0.110125
MAP1A	4130	3	Metazoa	0.431275
MAP4K1	11184	7	Euteleostomi	0.2932
MAPK3	5595	2	Eukaryota	0.0742
MAPK8IP1	9479	3	Metazoa	0.097575
MAPT	4137	3	Metazoa	0.2517
MAPT-AS1	100128977	No data	No data	No data
MARK1	4139	2	Eukaryota	0.3163
MARK2	2011	2	Eukaryota	0
MAST3	23031	2	Eukaryota	0.271
MBD1	4152	3	Metazoa	0.5948
MBD3	53615	3	Metazoa	0.2503
MBD4	8930	2	Eukaryota	0.514475
MBD5	55777	3	Metazoa	0.65235
MBD6	114785	7	Euteleostomi	0.205675
MBOAT7	79143	2	Eukaryota	0.091975
MCM4	4173	2	Eukaryota	0.159025
MCM6	4175	2	Eukaryota	0.0291
MCPH1	79648	2	Eukaryota	0.4945
MDGA2	161357	6	Vertebrata	0.691175
MECP2	4204	3	Metazoa	0
MED12L	116931	3	Metazoa	0.07885
MED13	9969	2	Eukaryota	0.296025
MED13L	23389	2	Eukaryota	0.0958
MED23	9439	2	Eukaryota	0.00835
MEF2C	4208	2	Eukaryota	0.225
MEGF10	84466	3	Metazoa	0.139375
MEGF11	84465	3	Metazoa	0.407275
MEIS2	4212	2	Eukaryota	0.213025
MEMO1	51072	1	Cellular Organisms	0.5159
MET	4233	3	Metazoa	0.1237
METTL26	84326	6	Vertebrata	0.1698
MFRP	83552	3	Metazoa	0.92545
MIB1	57534	3	Metazoa	0.00865
MINK1	50488	4	Chordata	0.11205
MIR137	406928	3	Metazoa	0
MKX	283078	3	Metazoa	0.10135
MLANA	2315	3	Metazoa	0.4686
MNT	4335	3	Metazoa	0.429375
MRTFB	57496	2	Eukaryota	0.059725
MSANTD2	79684	7	Euteleostomi	0.978633
MSL3	10943	3	Metazoa	0.2853
MSNP1AS	None	1	No data	No data
MSR1	4481	3	Metazoa	0.447025
MSRA	4482	1	Cellular Organisms	0.659
MSX2	4488	3	Metazoa	0.191725
MTF1	4520	2	Eukaryota	0.2764
MTHFR	4524	2	Eukaryota	0.061175
MTOR	2475	2	Eukaryota	0.020725
MUC12	10071	7	Euteleostomi	0.81025
MUC4	4585	6	Vertebrata	0.378633
MYH10	4628	2	Eukaryota	0.0179
MYH4	4622	3	Metazoa	0.296225
MYH9	4627	2	Eukaryota	0.011725
MYLK	4638	2	Eukaryota	0.306375
MYO16	23026	3	Metazoa	0.276425
MYO1E	4643	2	Eukaryota	0.14415
MYO5A	4644	2	Eukaryota	0.06655
MYO5C	55930	2	Eukaryota	0.199775
MYO9B	4650	3	Metazoa	0.267067
MYOCD	93649	6	Vertebrata	0.39165
MYT1L	23040	3	Metazoa	0.006875
NAA15	80155	2	Eukaryota	0.18475
NAALADL2	254827	1	Cellular Organisms	0.54735
NACC1	112939	3	Metazoa	0
NAV2	89797	3	Metazoa	0.105675
NAV3	89795	3	Metazoa	0.200125
NBEA	26960	3	Metazoa	0.052
NCAPH2	29781	2	Eukaryota	0.380733
NCKAP1	10787	2	Eukaryota	0.00235
NCKAP5	344148	8	Mammalia	0.586975
NCOA1	8648	6	Vertebrata	0.176925
NCOR1	9611	3	Metazoa	0.090575
NDUFA5	4698	2	Eukaryota	0.7455
NEGR1	257194	3	Metazoa	0.0391
NEO1	4756	3	Metazoa	0.319425
NEXMIF	340533	6	Vertebrata	0.107925
NF1	4763	2	Eukaryota	0.113675
NFE2L3	9603	3	Metazoa	0.4608
NFIA	4774	3	Metazoa	0.129825
NFIB	4781	3	Metazoa	0.18735
NFIX	4784	3	Metazoa	0.161225
NINL	22981	3	Metazoa	0.6617
NIPA1	123606	6	Vertebrata	0.100075
NIPA2	81614	1	Cellular Organisms	0.108475
NIPBL	25836	2	Eukaryota	0.1252
NKX2-2	4821	3	Metazoa	0.004375
NLGN1	22871	2	Eukaryota	0.08635
NLGN2	57555	2	Eukaryota	0.02395
NLGN3	54413	2	Eukaryota	0.175825
NLGN4X	57502	2	Eukaryota	0.007175
NLGN4Y	22829	2	Eukaryota	0.18245
NOVA2	4858	2	Eukaryota	0
NPAS2	4862	3	Metazoa	0.14065
NPFFR2	10886	3	Metazoa	0.7743
NR1D1	9572	3	Metazoa	0.196375
NR2F1	7025	3	Metazoa	0.140025
NR3C2	4306	3	Metazoa	0.434175
NR4A2	4929	3	Metazoa	0.031675
NRCAM	4897	3	Metazoa	0.06295
NRP2	8828	3	Metazoa	0.0947
NRXN1	9378	3	Metazoa	0.205475
NRXN2	9379	3	Metazoa	0.122825
NRXN3	9369	3	Metazoa	0.415775
NSD1	64324	3	Metazoa	0.359675
NSD2	7468	3	Metazoa	0.0741667
NSMCE3	56160	2	Eukaryota	0.45215
NTNG1	22854	4	Chordata	0.4795
NTNG2	84628	4	Chordata	0.077925
NTRK1	4914	3	Metazoa	0.11155
NTRK2	4915	3	Metazoa	0.0994
NTRK3	4916	3	Metazoa	0.163075
NUAK1	9891	3	Metazoa	0.129575
NUDCD2	134492	6	Vertebrata	0
NUP133	55746	2	Eukaryota	0.368125
NUP155	9631	2	Eukaryota	0.514575
NXF1	10482	2	Eukaryota	0.11795
NXPH1	30010	6	Vertebrata	0.090325
OCRL	4952	2	Eukaryota	0.365375
ODF3L2	None	No data	No data	No data
OFD1	8481	2	Eukaryota	0.479225
OPHN1	4983	6	Vertebrata	0.11725
OR1C1	26188	2	Eukaryota	1.4313
OR2M4	26245	2	Eukaryota	0.22825
OR2T10	127069	2	Eukaryota	0.5635
OR52M1	119772	2	Eukaryota	0.520025
OTUD7A	161725	3	Metazoa	0.16715
OTX1	5013	2	Eukaryota	0.0164667
OXT	5020	2	Eukaryota	0.93725
OXTR	5021	3	Metazoa	0.463475
P2RX5	5026	3	Metazoa	0.2749
P4HA2	8974	1	Cellular Organisms	0.3739
PABPC1	26986	2	Eukaryota	0.0961
PACS1	55690	3	Metazoa	0.04055
PACS2	23241	2	Eukaryota	0.31855
PAFAH1B2	5049	3	Metazoa	0
PAH	5053	1	Cellular Organisms	0.2026
PAK1	5058	2	Eukaryota	0
PAK2	5062	2	Eukaryota	0.031525
PAPOLG	64895	1	Cellular Organisms	0.1035
PARD3B	117583	7	Euteleostomi	0.700925
PATJ	10207	3	Metazoa	0.4184
PAX5	5079	3	Metazoa	0.011925
PAX6	5080	3	Metazoa	0
PBX1	5087	2	Eukaryota	0.017375
PC	5091	1	Cellular Organisms	0.056625
PCCA	5095	1	Cellular Organisms	0.3221
PCCB	5096	1	Cellular Organisms	0.367975
PCDH10	57575	3	Metazoa	0.039375
PCDH11X	27328	3	Metazoa	0.500175
PCDH15	65217	3	Metazoa	0.549675
PCDH19	57526	3	Metazoa	0.042475
PCDH9	5101	3	Metazoa	0.104425
PCDHA1	56147	3	Metazoa	0.32005
PCDHA10	56139	3	Metazoa	0.3071
PCDHA11	56138	3	Metazoa	0.2957
PCDHA12	56137	3	Metazoa	0.297775
PCDHA13	56136	3	Metazoa	0.246
PCDHA2	56146	3	Metazoa	0.39265
PCDHA3	56145	3	Metazoa	0.266525
PCDHA4	56144	3	Metazoa	0.268475
PCDHA5	56143	3	Metazoa	0.28715
PCDHA6	56142	3	Metazoa	0.309075
PCDHA7	56141	3	Metazoa	0.26445
PCDHA8	56140	3	Metazoa	0.385725
PCDHA9	9752	3	Metazoa	0.32685
PCDHAC1	56135	3	Metazoa	0.5873
PCDHAC2	56134	3	Metazoa	0.35395
PCM1	5108	3	Metazoa	0.61775
PDCD1	5133	3	Metazoa	0.173833
PDE1C	5137	2	Eukaryota	0.2686
PDE3B	5140	3	Metazoa	0.287475
PDK2	5164	2	Eukaryota	0.090025
PDZD8	118987	2	Eukaryota	0.113925
PEBP4	157310	7	Euteleostomi	0.67155
PER1	5187	3	Metazoa	0.119975
PER2	8864	3	Metazoa	0.169075
PEX7	5191	2	Eukaryota	0.352225
PHB1	5245	1	Cellular Organisms	0
PHF12	57649	2	Eukaryota	0.22365
PHF14	9678	6	Vertebrata	0.07615
PHF2	5253	3	Metazoa	0.04395
PHF21A	51317	2	Eukaryota	0.2335
PHF3	23469	7	Euteleostomi	0.521625
PHF7	51533	8	Mammalia	0.520525
PHF8	23133	3	Metazoa	0.3089
PHIP	55023	2	Eukaryota	0.072825
PHRF1	57661	3	Metazoa	0.31675
PIK3CA	5290	2	Eukaryota	0.29455
PIK3CG	5294	2	Eukaryota	0.043825
PIK3R2	5296	2	Eukaryota	0.173
PITX1	5307	3	Metazoa	0
PJA1	64219	9	Eutheria	0.32975
PLAUR	5329	3	Metazoa	0.5016
PLCB1	23236	2	Eukaryota	0.004975
PLCD4	84812	2	Eukaryota	0.307825
PLN	5350	6	Vertebrata	0
PLXNA3	55558	2	Eukaryota	0.114225
PLXNA4	91584	2	Eukaryota	0.087625
PLXNB1	5364	3	Metazoa	0.2443
PNPLA7	375775	2	Eukaryota	0.2255
POGZ	23126	3	Metazoa	0.08995
POLA2	23649	2	Eukaryota	0.1836
POLR2A	5430	1	Cellular Organisms	0.002375
POLR3A	11128	2	Eukaryota	0.0299
POMGNT1	55624	2	Eukaryota	0.341025
POMT1	10585	1	Cellular Organisms	0.162967
PON1	5444	1	Cellular Organisms	0.411825
POT1	25913	2	Eukaryota	0.202175
POU3F3	5455	3	Metazoa	0
PPFIA1	8500	3	Metazoa	0.117325
PPM1D	8493	2	Eukaryota	0.431075
PPP1R1B	84152	6	Vertebrata	0.124125
PPP1R9B	84687	3	Metazoa	0.24005
PPP2CA	5515	2	Eukaryota	0
PPP2R1B	5519	1	Cellular Organisms	0.177325
PPP2R5D	5528	2	Eukaryota	0.00675
PPP3CA	5530	2	Eukaryota	0
PPP5C	5536	2	Eukaryota	0.0689
PREX1	57580	2	Eukaryota	0.2318
PRICKLE1	144165	2	Eukaryota	0.144775
PRICKLE2	166336	2	Eukaryota	0.04615
PRKAR1B	5575	1	Cellular Organisms	0.0566
PRKCA	5578	2	Eukaryota	0.083525
PRKCB	5579	2	Eukaryota	0.09435
PRKD1	5587	3	Metazoa	0.286225
PRKD2	25865	3	Metazoa	0.2428
PRKDC	5591	2	Eukaryota	0.1795
PRKN	5071	3	Metazoa	0.326475
PRODH	5625	1	Cellular Organisms	0.39125
PRPF39	55015	2	Eukaryota	0.14675
PRPF8	10594	2	Eukaryota	0.00195
PRR12	57479	8	Mammalia	0.18605
PRUNE2	158471	3	Metazoa	0.63685
PSD3	23362	2	Eukaryota	0.308
PSMD12	5718	2	Eukaryota	0.010375
PTBP2	58155	2	Eukaryota	0
PTCHD1	139411	3	Metazoa	0.0131
PTCHD1-AS	100873065	No data	No data	No data
PTDSS1	9791	3	Metazoa	0.00585
PTEN	5728	2	Eukaryota	0.595775
PTGS2	5743	3	Metazoa	0.129925
PTK7	5754	3	Metazoa	0.30765
PTPN11	5781	2	Eukaryota	0
PTPN4	5775	3	Metazoa	0.2041
PTPRB	5787	3	Metazoa	0.3363
PTPRC	5788	3	Metazoa	0.6222
PTPRT	11122	3	Metazoa	0.04755
PXDN	7837	1	Cellular Organisms	0.14515
PYHIN1	149628	12	Haplorrhini	0.68955
QRICH1	54870	6	Vertebrata	0.018725
RAB11FIP5	26056	3	Metazoa	0.121833
RAB2A	5862	1	Cellular Organisms	0.337367
RAB39B	116442	3	Metazoa	0
RAB43	339122	3	Metazoa	0
RAC1	5879	2	Eukaryota	0.025575
RAD21	5885	2	Eukaryota	0.05415
RAD21L1	642636	2	Eukaryota	1.25168
RAI1	10743	6	Vertebrata	0.1443
RALA	5898	2	Eukaryota	0.0143
RALGAPB	57148	2	Eukaryota	0.092775
RANBP17	64901	6	Vertebrata	0.382675
RAPGEF4	11069	3	Metazoa	0.1809
RASSF5	83593	3	Metazoa	0.576425
RBBP5	5929	2	Eukaryota	0.273075
RBFOX1	54715	3	Metazoa	0.30255
RBM27	54439	3	Metazoa	0.116925
REEP3	221035	2	Eukaryota	0.536775
RELN	5649	2	Eukaryota	0.0993
RERE	473	3	Metazoa	0.0837
RFX3	5991	2	Eukaryota	0.337575
RFX4	5992	2	Eukaryota	0.36035
RFX7	64864	3	Metazoa	0.206325
RGS7	6000	2	Eukaryota	0.37595
RHEB	6009	2	Eukaryota	0.1403
RHOXF1	158800	9	Eutheria	0.847475
RIMS1	22999	3	Metazoa	0.154325
RIMS2	9699	3	Metazoa	0.22745
RIMS3	9783	6	Vertebrata	0.0165333
RIT2	6014	3	Metazoa	0.024
RLIM	51132	2	Eukaryota	0.097575
RNF135	84282	7	Euteleostomi	0.448675
RNF25	64320	2	Eukaryota	0.537775
RNF38	152006	2	Eukaryota	0.070625
ROBO2	6092	3	Metazoa	0.1023
RORA	6095	3	Metazoa	0.3908
RORB	6096	3	Metazoa	0.0973
RP11-1407O15.2	None	No data	No data	No data
RPL10	6134	1	Cellular Organisms	0.243275
RPS10P2-AS1	None	No data	No data	No data
RPS6KA2	6196	2	Eukaryota	0.1431
RPS6KA3	6197	2	Eukaryota	0.12385
RSRC1	51319	3	Metazoa	0.4163
SAE1	10055	2	Eukaryota	0.011675
SAMD11	148398	4	Chordata	0.507175
SASH1	23328	3	Metazoa	0.319875
SATB1	6304	6	Vertebrata	0.0634
SATB2	23314	3	Metazoa	0
SBF1	6305	2	Eukaryota	0.205575
SCAF1	58506	8	Mammalia	0.09715
SCAF4	57466	2	Eukaryota	0.051125
SCFD2	152579	6	Vertebrata	0.47685
SCN1A	6323	3	Metazoa	0.065225
SCN2A	6326	2	Eukaryota	0.0433
SCN4A	6329	2	Eukaryota	0.07705
SCN8A	6334	2	Eukaryota	0.139075
SCN9A	6335	4	Chordata	0.200275
SCP2	6342	2	Eukaryota	0.3504
SDC2	6383	3	Metazoa	0.7179
SEMA5A	9037	3	Metazoa	0.05205
SENP1	29843	1	Cellular Organisms	0.91685
SERPINE1	5054	3	Metazoa	0.258033
SET	6418	2	Eukaryota	0.181325
SETBP1	26040	6	Vertebrata	0.127525
SETD1A	9739	2	Eukaryota	0.218
SETD1B	23067	2	Eukaryota	0.1136
SETD2	29072	3	Metazoa	0.260525
SETD5	55209	3	Metazoa	0.3422
SETDB1	9869	3	Metazoa	0.14395
SETDB2	83852	3	Metazoa	0.35735
SEZ6L2	26470	3	Metazoa	0.14175
SF3B1	23451	2	Eukaryota	0.00405
SGSH	6448	1	Cellular Organisms	0.22185
SGSM3	27352	2	Eukaryota	0.18415
SH3RF1	57630	3	Metazoa	0.39355
SH3RF3	344558	3	Metazoa	0.38005
SHANK1	50944	2	Eukaryota	0.105167
SHANK2	22941	2	Eukaryota	0.3598
SHANK3	85358	2	Eukaryota	0.304575
SHOX	6473	3	Metazoa	0.05675
SIK1	150094	3	Metazoa	0.126325
SIN3A	25942	2	Eukaryota	0.0222
SIN3B	23309	2	Eukaryota	0.03535
SKI	6497	3	Metazoa	0.026625
SLC12A5	57468	3	Metazoa	0.195
SLC1A1	6505	1	Cellular Organisms	0.339025
SLC1A2	6506	2	Eukaryota	0.036975
SLC22A15	55356	2	Eukaryota	0.06705
SLC22A9	114571	3	Metazoa	0.181
SLC23A1	9963	1	Cellular Organisms	0.699
SLC24A2	25769	3	Metazoa	0.206675
SLC25A12	8604	2	Eukaryota	0.1202
SLC25A27	9481	2	Eukaryota	0.384275
SLC25A39	51629	2	Eukaryota	1.1203
SLC27A4	10999	2	Eukaryota	0.12635
SLC29A4	222962	2	Eukaryota	0.21045
SLC35B1	10237	2	Eukaryota	0
SLC38A10	124565	2	Eukaryota	0.226825
SLC45A1	50651	2	Eukaryota	0.054375
SLC4A10	57282	3	Metazoa	0.144475
SLC6A1	6529	2	Eukaryota	0
SLC6A3	6531	3	Metazoa	0.07675
SLC6A4	6532	3	Metazoa	0.1328
SLC6A8	6535	2	Eukaryota	0.06295
SLC7A3	84889	2	Eukaryota	0.280075
SLC7A5	8140	3	Metazoa	0.26725
SLC7A7	9056	3	Metazoa	0.0765
SLC9A6	10479	2	Eukaryota	0.15155
SLC9A9	285195	3	Metazoa	0.075175
SLCO1B3	28234	3	Metazoa	0.4487
SLITRK2	84631	6	Vertebrata	0.07105
SLITRK5	26050	6	Vertebrata	0.103075
SMAD4	4089	3	Metazoa	0
SMARCA2	6595	2	Eukaryota	0.0695
SMARCA4	6597	2	Eukaryota	0
SMARCC2	6601	2	Eukaryota	0.030225
SMC1A	8243	2	Eukaryota	0
SMC3	9126	2	Eukaryota	0
SMG6	23293	2	Eukaryota	0.389625
SMURF1	57154	2	Eukaryota	0.097925
SNAP25	6616	2	Eukaryota	0.0819
SND1	27044	2	Eukaryota	0.109475
SNTG2	54221	3	Metazoa	0.447825
SNX14	57231	2	Eukaryota	0.00465
SNX5	27131	2	Eukaryota	0.04145
SOD1	6647	1	Cellular Organisms	0.294275
SON	6651	3	Metazoa	0.843075
SORCS3	22986	3	Metazoa	0.23475
SOS2	6655	2	Eukaryota	0.120125
SOX5	6660	3	Metazoa	0.1413
SOX6	55553	3	Metazoa	0.120875
SPARCL1	8404	7	Euteleostomi	0.803025
SPAST	6683	1	Cellular Organisms	0
SPEN	23013	3	Metazoa	0.204775
SPP2	6694	9	Eutheria	1.17867
SPRY2	10253	3	Metazoa	0.09325
SPTBN1	6711	2	Eukaryota	0.014425
SRCAP	10847	2	Eukaryota	0.247175
SRGAP3	9901	2	Eukaryota	0.1283
SRPRA	6734	1	Cellular Organisms	0.0429
SRRM2	23524	2	Eukaryota	0.169675
SRSF11	9295	6	Vertebrata	0.0089
SSRP1	6749	2	Eukaryota	0.026025
ST7	7982	2	Eukaryota	0.4157
ST8SIA2	8128	3	Metazoa	0.1103
STAG1	10274	2	Eukaryota	0.07575
STK39	27347	2	Eukaryota	0.195725
STX1A	6804	2	Eukaryota	0.0111
STXBP1	6812	2	Eukaryota	0.287375
STXBP5	134957	2	Eukaryota	0.038675
STYK1	55359	6	Vertebrata	0.557275
SUPT16H	11198	2	Eukaryota	0
SYAP1	94056	6	Vertebrata	0.4331
SYBU	55638	7	Euteleostomi	0.576225
SYCE1	93426	3	Metazoa	0.579775
SYN1	6853	2	Eukaryota	0.047425
SYN2	6854	2	Eukaryota	0.141375
SYNCRIP	10492	3	Metazoa	0.183225
SYNE1	23345	3	Metazoa	0
SYNGAP1	8831	3	Metazoa	0.137225
SYNJ1	8867	2	Eukaryota	0.16705
SYP	6855	6	Vertebrata	0.626533
SYT1	6857	3	Metazoa	0.02065
SYT17	51760	3	Metazoa	0.122175
TAF1	6872	2	Eukaryota	0.192625
TAF1C	9013	3	Metazoa	0.635175
TAF4	6874	2	Eukaryota	0.193375
TAF6	6878	2	Eukaryota	0.05425
TANC2	26115	3	Metazoa	0.16955
TAOK1	57551	3	Metazoa	0.0237
TAOK2	9344	3	Metazoa	0.4138
TBC1D23	55773	2	Eukaryota	0.35225
TBC1D31	93594	6	Vertebrata	0.18645
TBC1D5	9779	2	Eukaryota	0.1805
TBCK	93627	2	Eukaryota	0.1463
TBL1X	6907	2	Eukaryota	0.110625
TBL1XR1	79718	2	Eukaryota	0.359625
TBR1	10716	3	Metazoa	0
TBX1	6899	3	Metazoa	0.55075
TBX22	50945	3	Metazoa	0.26875
TCF20	6942	3	Metazoa	0.236675
TCF4	6925	3	Metazoa	0.066975
TCF7L2	6934	3	Metazoa	0.238775
TDO2	6999	1	Cellular Organisms	0.038075
TECTA	7007	3	Metazoa	0.2195
TEK	7010	3	Metazoa	0.098875
TERB2	145645	3	Metazoa	0.577975
TERF2	7014	2	Eukaryota	0.2461
TET2	54790	3	Metazoa	0.9712
TET3	200424	3	Metazoa	0.3773
TFB2M	64216	2	Eukaryota	0.320225
TFE3	7030	3	Metazoa	0.0781
THBS1	7057	3	Metazoa	0.100925
THRA	7067	3	Metazoa	0.525075
TLK2	11011	2	Eukaryota	0.3592
TM4SF19	116211	6	Vertebrata	0.76345
TM4SF20	79853	6	Vertebrata	0.43715
TM9SF4	9777	2	Eukaryota	0.00305
TMEM134	80194	7	Euteleostomi	0.7949
TMEM39B	55116	6	Vertebrata	0.272775
TMLHE	55217	1	Cellular Organisms	0.08185
TNPO3	23534	2	Eukaryota	0.01315
TNRC6B	23112	3	Metazoa	0.2948
TNRC6C	57690	3	Metazoa	0.179275
TNS2	23371	2	Eukaryota	0.253825
TOP2B	7155	2	Eukaryota	0.06585
TOP3B	8940	2	Eukaryota	0.035975
TPO	7173	1	Cellular Organisms	0.52545
TRAF7	84231	2	Eukaryota	0.03495
TRAPPC2L	51693	2	Eukaryota	0.189725
TRAPPC6B	122553	2	Eukaryota	0
TRAPPC9	83696	1	Cellular Organisms	0.0945
TRIM23	373	3	Metazoa	0
TRIM32	22954	3	Metazoa	0.101675
TRIM33	51592	2	Eukaryota	0.213225
TRIO	7204	3	Metazoa	0.0535
TRIP12	9320	2	Eukaryota	0.12065
TRPC6	7225	3	Metazoa	0.112775
TRPM1	4308	3	Metazoa	0.2059
TRPM6	140803	3	Metazoa	0.198675
TRRAP	8295	2	Eukaryota	0.01275
TSC1	7248	3	Metazoa	0.327075
TSC2	7249	2	Eukaryota	0.252625
TSHZ3	57616	3	Metazoa	0.0253
TSPAN17	26262	3	Metazoa	0.187675
TSPAN4	7106	3	Metazoa	0.192825
TSPAN7	7102	3	Metazoa	0.6899
TSPOAP1	9256	3	Metazoa	0.36855
TTI2	80185	2	Eukaryota	0.647025
TTN	7273	3	Metazoa	0
TUBGCP5	114791	2	Eukaryota	0.740425
UBE2H	7328	2	Eukaryota	0
UBE3A	7337	2	Eukaryota	0.37395
UBE3C	9690	2	Eukaryota	0.0393
UBN2	254048	3	Metazoa	0.3524
UBR1	197131	2	Eukaryota	0.26235
UBR5	51366	3	Metazoa	0.028875
UIMC1	51720	3	Metazoa	0.502875
UNC13A	23025	3	Metazoa	0.1397
UNC5D	137970	3	Metazoa	0.057675
UNC79	57578	3	Metazoa	0.20545
UNC80	285175	3	Metazoa	0.119025
UPF2	26019	2	Eukaryota	0.070625
UPF3B	65109	2	Eukaryota	0.069675
USH2A	7399	2	Eukaryota	0.5126
USP15	9958	2	Eukaryota	0.044675
USP30	84749	2	Eukaryota	0.033375
USP45	85015	2	Eukaryota	0.698167
USP7	7874	2	Eukaryota	0.2307
USP9X	8239	2	Eukaryota	0.03605
USP9Y	8287	2	Eukaryota	0.42405
VAMP2	6844	2	Eukaryota	0
VASH1	22846	2	Eukaryota	0.227975
VDR	7421	3	Metazoa	0.082325
VEZF1	7716	6	Vertebrata	0.059075
VIL1	7429	2	Eukaryota	0.143675
VPS13B	157680	2	Eukaryota	0.291575
VSIG4	11326	3	Metazoa	0.272775
VWA7	80737	2	Eukaryota	0.950125
WAC	51322	2	Eukaryota	0.873167
WASF1	8936	6	Vertebrata	0.06915
WDFY3	23001	2	Eukaryota	0.100975
WDFY4	57705	6	Vertebrata	0.404125
WDR26	80232	2	Eukaryota	0
WNK3	65267	2	Eukaryota	0.594375
WNT1	7471	3	Metazoa	0.0086
WWOX	51741	1	Cellular Organisms	0.190075
WWP1	11059	2	Eukaryota	0.547033
XPC	7508	2	Eukaryota	0.585025
XPO1	7514	2	Eukaryota	0.02225
XRCC6	2547	2	Eukaryota	0.0885
YEATS2	55689	3	Metazoa	0.189325
YTHDC2	64848	2	Eukaryota	0.353275
YWHAE	7531	2	Eukaryota	0
YWHAG	7532	2	Eukaryota	0.0189
YWHAZ	7534	2	Eukaryota	0
YY1	7528	2	Eukaryota	0.114225
ZBTB16	7704	3	Metazoa	0.17145
ZBTB20	26137	3	Metazoa	0.03645
ZBTB7A	51341	3	Metazoa	0.0291667
ZC3H11A	9877	2	Eukaryota	0.444375
ZC3H4	23211	7	Euteleostomi	0.1568
ZFYVE26	23503	2	Eukaryota	0.3053
ZMIZ1	57178	2	Eukaryota	0.013425
ZMYM2	7750	3	Metazoa	0.16265
ZMYND11	10771	3	Metazoa	0.0144
ZMYND8	23613	3	Metazoa	0.3303
ZNF18	7566	2	Eukaryota	0.289975
ZNF292	23036	6	Vertebrata	0.187125
ZNF385B	151126	6	Vertebrata	0.42345
ZNF462	58499	6	Vertebrata	0.239325
ZNF517	340385	2	Eukaryota	0.38535
ZNF548	147694	2	Eukaryota	0.7867
ZNF559	84527	2	Eukaryota	0.279725
ZNF626	199777	2	Eukaryota	0.31155
ZNF711	7552	3	Metazoa	0.045425
ZNF713	349075	2	Eukaryota	0.5406
ZNF774	342132	7	Euteleostomi	0.48335
ZNF804A	91752	3	Metazoa	0.499225
ZNF827	152485	6	Vertebrata	0.12725
ZSWIM6	57688	6	Vertebrata	0.154675
ZWILCH	55055	2	Eukaryota	0.1875

## Sheet: Лист2
mTOR signalling pathway genes Caron et al., 2010.xlsx
Gene	Entrez_ID	PAI	Phylostratum	DI
ABL1	25	2	Eukaryota	0.3418
ACTB	60	2	Eukaryota	0.006125
AGPAT2	10555	2	Eukaryota	0.24605
AKT1	207	2	Eukaryota	0.0428
AKT1S1	84335	3	Metazoa	0.05205
APC	324	3	Metazoa	0.218925
ARAF1	None	No data	No data	No data
ARHGEF6	9459	3	Metazoa	0.365875
ARHGEF7	8874	3	Metazoa	0.46025
ATM	472	2	Eukaryota	0.231125
ATR	545	2	Eukaryota	0.254575
AXIN1	8312	3	Metazoa	0.160075
BAD	572	2	Eukaryota	0.190775
BDP1	55814	2	Eukaryota	0.94275
BNIP3	664	3	Metazoa	0.053325
BRAF	673	2	Eukaryota	0.29485
BRF1	2972	2	Eukaryota	0.0157
BTRC	8945	2	Eukaryota	0.1645
C19ORF2	None	No data	No data	No data
CAB39	51719	2	Eukaryota	0.035225
CALM1	801	1	Cellular Organisms	0.00336667
CAMKK2	10645	2	Eukaryota	0.313575
CCNA2	890	2	Eukaryota	0.193675
CCNB1	891	2	Eukaryota	0.469133
CCND1	595	2	Eukaryota	0.07795
CCNE1	898	3	Metazoa	0.57245
CCT2	10576	2	Eukaryota	0.0695
CCT3	7203	2	Eukaryota	0.080375
CCT4	10575	2	Eukaryota	0.20095
CCT5	22948	2	Eukaryota	0.0476333
CCT6A	908	2	Eukaryota	0.057925
CCT7	10574	2	Eukaryota	0.057975
CCT8	10694	2	Eukaryota	0.09895
CDC2	None	No data	No data	No data
CDC20	991	2	Eukaryota	0.08265
CDC42	998	2	Eukaryota	0.1373
CDK2	1017	2	Eukaryota	0
CDK4	1019	2	Eukaryota	0.028125
CDK6	1021	3	Metazoa	0
CDKN1B	1027	3	Metazoa	0
CHUK	1147	3	Metazoa	0.404125
CKS1B	1163	2	Eukaryota	0
CLIP1	6249	2	Eukaryota	0.22075
CREBBP	1387	2	Eukaryota	0.078225
CRK	1398	2	Eukaryota	0.292475
CSNK1E	1454	2	Eukaryota	0.166425
CSNK2A1	1457	2	Eukaryota	0.2147
CSNK2A2	1459	2	Eukaryota	0.1888
CTNNB1	1499	3	Metazoa	0.013025
CUL1	8454	2	Eukaryota	0
CUL4A	8451	2	Eukaryota	0.025025
CUL7	9820	7	Euteleostomi	0.2229
DCAF4	26094	2	Eukaryota	0.6163
DDB1	1642	2	Eukaryota	0.008825
DDIT4	54541	6	Vertebrata	0.2965
DEPDC6	None	No data	No data	No data
DGKZ	8525	1	Cellular Organisms	0.288525
DOCK1	1793	2	Eukaryota	0.100425
DOCK7	85440	2	Eukaryota	0.107825
DVL1	1855	3	Metazoa	0.09985
DYRK1A	1859	2	Eukaryota	0.051375
EEF1A2	1917	1	Cellular Organisms	0.014975
EEF1B4	None	No data	No data	No data
EEF2	1938	1	Cellular Organisms	0.00205
EEF2K	29904	2	Eukaryota	0.339675
EIF1B	10289	1	Cellular Organisms	0
EIF2B5	8893	2	Eukaryota	0.185675
EIF2S1	1965	1	Cellular Organisms	0.080675
EIF2S2	8894	1	Cellular Organisms	0.067475
EIF2S3	1968	1	Cellular Organisms	0.072525
EIF3A	8661	2	Eukaryota	0.09985
EIF4A1	1973	2	Eukaryota	0.037975
EIF4B	1975	2	Eukaryota	0.23435
EIF4E	1977	2	Eukaryota	0.1054
EIF4EBP1	1978	2	Eukaryota	0.16755
EIF4G1	1981	2	Eukaryota	0.245875
ELMO1	9844	2	Eukaryota	0.065625
ETV7	51513	3	Metazoa	0.288025
FADD	8772	3	Metazoa	0.292875
FBXW5	54461	3	Metazoa	0.137575
FBXW7	55294	2	Eukaryota	0.6409
FBXW8	26259	3	Metazoa	0.2031
FGFR3	2261	3	Metazoa	0.230625
FKBP1A	2280	1	Cellular Organisms	0.0252
FKBP8	23770	2	Eukaryota	0.0771
FOXO1	2308	3	Metazoa	0.0433
FOXO3	2309	3	Metazoa	0.128125
FZD1	8321	2	Eukaryota	0.172875
FZD10	11211	2	Eukaryota	0.107325
FZD2	2535	3	Metazoa	0.146875
FZD3	7976	2	Eukaryota	0.036925
FZD4	8322	2	Eukaryota	0.118125
FZD5	7855	2	Eukaryota	0.25525
FZD6	8323	2	Eukaryota	0.4119
FZD7	8324	2	Eukaryota	0.026225
FZD8	8325	2	Eukaryota	0.10015
FZD9	8326	2	Eukaryota	0.0441
GIT1	28964	3	Metazoa	0.0425
GIT2	9815	2	Eukaryota	0.121575
GNAI2	2771	2	Eukaryota	0.0419333
GNB1	2782	2	Eukaryota	0.00975
GNGT1	2792	6	Vertebrata	0
GOLPH3	64083	1	Cellular Organisms	0.0304667
GRB2	2885	2	Eukaryota	0
GRLF1	None	No data	No data	No data
GSK3A	2931	3	Metazoa	0.195325
GSK3B	2932	2	Eukaryota	0.01995
GTF3A	2971	2	Eukaryota	0.175825
GTF3C1	2975	2	Eukaryota	0.158875
HDAC1	3065	2	Eukaryota	0.0586
HIF1A	3091	3	Metazoa	0.23855
HRAS	3265	1	Cellular Organisms	0.0158
HSP90AA1	3320	1	Cellular Organisms	0.030375
HSPA4	3308	2	Eukaryota	0.35015
IGBP1	3476	2	Eukaryota	0.3315
IKBKB	3551	3	Metazoa	0.3479
IKBKG	8517	6	Vertebrata	0.5289
INSR	3643	3	Metazoa	0.1539
IRS1	3667	3	Metazoa	0.364025
KIAA0652	None	No data	No data	No data
KRAS	3845	2	Eukaryota	0.4982
LEF1	51176	3	Metazoa	0.421125
LPIN1	23175	2	Eukaryota	0.171725
LRP5	4041	3	Metazoa	0.0397
LRP6	4040	3	Metazoa	0.149075
LZTR1	8216	1	Cellular Organisms	0.0572
MAP2K1	5604	1	Cellular Organisms	0.0533
MAP3K2	10746	1	Cellular Organisms	0.082625
MAP3K3	4215	2	Eukaryota	0.094175
MAP3K7	6885	2	Eukaryota	0.082575
MAP4K3	8491	2	Eukaryota	0.2869
MAPK1	5594	2	Eukaryota	0.0220333
MAPK13	5603	2	Eukaryota	0.091325
MAPK14	1432	2	Eukaryota	0.221475
MAPK3	5595	2	Eukaryota	0.0742
MAPK8	5599	2	Eukaryota	0.069775
MAPKAP1	79109	2	Eukaryota	0.0087
MAPKAPK2	9261	3	Metazoa	0.25795
MDM2	4193	3	Metazoa	0.9718
MKNK2	2872	2	Eukaryota	0.129825
MLST8	64223	2	Eukaryota	0.293725
MTOR	2475	2	Eukaryota	0.020725
MYC	4609	1	Cellular Organisms	1.01265
MYCBP2	23077	2	Eukaryota	0.085125
NCBP1	4686	2	Eukaryota	0
NCBP2	22916	2	Eukaryota	0
NCK1	4690	3	Metazoa	0.099675
NDRG1	10397	2	Eukaryota	0.060525
NEDD4L	23327	3	Metazoa	0.10565
NF1	4763	2	Eukaryota	0.113675
NFKB1	4790	3	Metazoa	0.057075
NFKBIA	4792	3	Metazoa	0.154575
NFYA	4800	2	Eukaryota	0
NRAS	4893	2	Eukaryota	0.09025
PABPC1	26986	2	Eukaryota	0.0961
PAK1	5058	2	Eukaryota	0
PAK2	5062	2	Eukaryota	0.031525
PDCD4	27250	2	Eukaryota	0.64335
PDGFRB	5159	3	Metazoa	0.096025
PDK1	5163	2	Eukaryota	0.53165
PHLPP1	23239	2	Eukaryota	0.143425
PIK3C3	5289	2	Eukaryota	0.009325
PIK3CA	5290	2	Eukaryota	0.29455
PIK3R2	5296	2	Eukaryota	0.173
PLD1	5337	1	Cellular Organisms	0.193875
PLK1	5347	2	Eukaryota	0.077925
PML	5371	3	Metazoa	0.098375
POLDIP3	84271	3	Metazoa	0.327375
POLR1B	84172	2	Eukaryota	0.13525
POLR3F	10621	2	Eukaryota	0
PPARG	5468	3	Metazoa	0.1196
PPARGC1A	10891	3	Metazoa	0.379175
PPP1CA	5499	1	Cellular Organisms	0
PPP1CC	5501	1	Cellular Organisms	0.481925
PPP1R15A	23645	3	Metazoa	0.906975
PPP2R4	None	No data	No data	No data
PRKAA1	5562	2	Eukaryota	0.15715
PRKAB1	5564	2	Eukaryota	0.011475
PRKAG3	53632	2	Eukaryota	0.4812
PRKCA	5578	2	Eukaryota	0.083525
PRKCD	5580	2	Eukaryota	0.1028
PRR5	55615	3	Metazoa	0.0996
PRR5L	79899	3	Metazoa	0.23225
PTENP1	None	No data	No data	No data
PTK2	5747	3	Metazoa	0.098875
PTPN11	5781	2	Eukaryota	0
PTPN12	5782	2	Eukaryota	0.903075
PXN	5829	2	Eukaryota	0.203675
RAF1	5894	2	Eukaryota	0.294775
RASA1	5921	2	Eukaryota	0.22775
RB1	5925	2	Eukaryota	0.103725
RB1CC1	9821	3	Metazoa	0.25875
RBL2	5934	3	Metazoa	0.151475
RBX1	9978	2	Eukaryota	0
RELA	5970	3	Metazoa	0.1094
RHEB	6009	2	Eukaryota	0.1403
RHEBL1	121268	7	Euteleostomi	0.4079
RHOA	387	2	Eukaryota	0.1818
RICTOR	253260	2	Eukaryota	0.1221
RIPK1	8737	3	Metazoa	0.307575
RIT1	6016	3	Metazoa	0
RNF123	63891	2	Eukaryota	0.155725
RPS6	6194	1	Cellular Organisms	0
RPS6KA1	6195	2	Eukaryota	0.3544
RPS6KA3	6197	2	Eukaryota	0.12385
RPS6KB1	6198	2	Eukaryota	0
RPS6KB2	6199	2	Eukaryota	0.6227
RPTOR	57521	2	Eukaryota	0.057575
RRAGA	10670	1	Cellular Organisms	0.0169
RRAGB	10325	1	Cellular Organisms	0.292125
RRAGC	64121	1	Cellular Organisms	0.125075
RRAGD	58528	1	Cellular Organisms	0
SDC4	6385	3	Metazoa	0.446275
SFRS1	None	No data	No data	No data
SGK1	6446	2	Eukaryota	0.085475
SKP1	6500	1	Cellular Organisms	0
SKP2	6502	2	Eukaryota	0.12455
SLC7A4	6545	3	Metazoa	0.354767
SOCS1	8651	6	Vertebrata	0.0857333
SOCS2	8835	3	Metazoa	0.797375
SOS1	6654	2	Eukaryota	0.097675
SOS2	6655	2	Eukaryota	0.120125
SP1	6667	2	Eukaryota	0.0490667
SRC	6714	2	Eukaryota	0.2217
SREBF1	6720	2	Eukaryota	0.379575
STAT3	6774	6	Vertebrata	0.20945
STK11	6794	2	Eukaryota	0.250125
STRADA	92335	2	Eukaryota	0.160925
TAF1	6872	2	Eukaryota	0.192625
TAF1A	9015	3	Metazoa	0.389
TAF1B	9014	3	Metazoa	0.27365
TBC1D7	51256	2	Eukaryota	0.190625
TBP	6908	1	Cellular Organisms	0.02445
TCF7	6932	3	Metazoa	0.450725
TCP1	6950	2	Eukaryota	0.0143
TNF	7124	3	Metazoa	1.5555
TNFRSF1A	7132	3	Metazoa	0.195525
TP53	7157	2	Eukaryota	0.0770333
TP73	7161	3	Metazoa	0.28485
TPT1	7178	6	Vertebrata	0
TRADD	8717	6	Vertebrata	0.132675
TRAF2	7186	3	Metazoa	0.3393
TRAF5	7188	2	Eukaryota	0.61815
TSC1	7248	3	Metazoa	0.327075
TSC2	7249	2	Eukaryota	0.252625
TUBG2	27175	1	Cellular Organisms	0.04665
UBE2N	7334	2	Eukaryota	0
UBE2V1	7335	2	Eukaryota	0.4521
UBTF	7343	2	Eukaryota	0.003625
UHMK1	127933	3	Metazoa	0.035325
ULK1	8408	2	Eukaryota	0.168225
ULK2	9706	2	Eukaryota	0.20785
VAV1	7409	2	Eukaryota	0.148525
VHL	7428	1	Cellular Organisms	0.08875
WNT1	7471	3	Metazoa	0.0086
XPO1	7514	2	Eukaryota	0.02225
YWHAB	7529	2	Eukaryota	0.064825
YY1	7528	2	Eukaryota	0.114225

## Sheet: Лист3
ADVP Genes	EntrezID	PAI	Phylostratum	DI
ABCA1	19	2	Eukaryota	0.218175
ABCA13	154664	3	Metazoa	0.46975
ABCA7	10347	3	Metazoa	0.2277
ABCC9	10060	3	Metazoa	0.2369
ABCG1	9619	2	Eukaryota	0.04005
ABCG5	64240	3	Metazoa	0.298825
ABI3	51225	2	Eukaryota	0.15265
ABRAXAS2	23172	2	Eukaryota	0.2296
AC004593.2	None	No data	No data	No data
AC008581.2	None	No data	No data	No data
AC012254.2	None	No data	No data	No data
AC068896.3	None	No data	No data	No data
AC079594.2	None	No data	No data	No data
AC098650.1	None	No data	No data	No data
AC119674.2	None	No data	No data	No data
ACAA1	30	2	Eukaryota	0.081325
ACAN	176	3	Metazoa	0.380725
ACE	1636	1	Cellular Organisms	0.30015
ACKR2	1238	6	Vertebrata	0.388425
ACO1	48	1	Cellular Organisms	0.073975
ACOX3	8310	1	Cellular Organisms	0.24665
ACP3	55	2	Eukaryota	0.526875
ADAM10	102	2	Eukaryota	0.01055
ADAM12	8038	3	Metazoa	0.62945
ADAMTS1	9510	3	Metazoa	0.081675
ADAMTS20	80070	3	Metazoa	0.5893
ADAMTS4	9507	3	Metazoa	0.32845
ADAMTS5	11096	6	Vertebrata	0.155625
ADAMTS9	56999	3	Metazoa	0.141625
ADCY2	108	3	Metazoa	0.140725
ADCY8	114	2	Eukaryota	0.06795
ADCY9	115	3	Metazoa	0.078625
ADGRB3	577	3	Metazoa	0.1159
ADGRF4	221393	7	Euteleostomi	0.46775
ADGRL3	23284	3	Metazoa	0.08825
ADH1B	125	3	Metazoa	0.332725
ADH7	131	3	Metazoa	0.48925
ADRA1A	148	3	Metazoa	0.5146
AFP	174	7	Euteleostomi	0.255875
AGBL4	84871	1	Cellular Organisms	0.3215
AGFG2	3268	8	Mammalia	0.40945
AGT	183	3	Metazoa	0.145075
AHSG	197	6	Vertebrata	0.821775
AIM2	9447	7	Euteleostomi	0.431175
AKAP6	9472	3	Metazoa	0.4109
AKAP9	10142	3	Metazoa	0.517425
AL049839.2	None	No data	No data	No data
AL133353.2	None	No data	No data	No data
AL357075.4	None	No data	No data	No data
AL645922.1	None	No data	No data	No data
ALCAM	214	3	Metazoa	0.09085
ALDH18A1	5832	2	Eukaryota	0.043025
ALDH3A2	224	1	Cellular Organisms	0.412425
ALPK2	115701	3	Metazoa	0.7176
ANGPT1	284	3	Metazoa	0.010325
ANK3	288	3	Metazoa	0.2225
ANKRD50	57182	1	Cellular Organisms	0.123925
ANO2	57101	4	Chordata	0.353925
ANO3	63982	3	Metazoa	0.045675
ANTXR1	84168	3	Metazoa	0.022775
AP003071.5	None	No data	No data	No data
AP1S1	1174	2	Eukaryota	0
AP2A2	161	2	Eukaryota	0.058175
APBB1IP	54518	3	Metazoa	0.437575
APH1B	83464	2	Eukaryota	0.064
APLP2	334	3	Metazoa	0.0888
APOA4	337	2	Eukaryota	0.64165
APOC1	341	7	Euteleostomi	0.994967
APOC4	346	8	Mammalia	1.12072
APOC4-APOC2	100533990	No data	No data	No data
APOE	348	3	Metazoa	0.781275
APOH	350	3	Metazoa	0.287375
APP	351	3	Metazoa	0.121525
AREL1	9870	2	Eukaryota	0.118725
ARHGAP24	83478	2	Eukaryota	0.16465
ARHGAP45	23526	2	Eukaryota	0.287075
ARHGEF26	26084	3	Metazoa	0.517775
ARHGEF3	50650	2	Eukaryota	0.294625
ARID1B	57492	1	Cellular Organisms	0.092075
ARID5B	84159	3	Metazoa	0.2126
ARL17B	100506084	2	Eukaryota	1.0607
ARL5B	221079	1	Cellular Organisms	0.19885
ARMC3	219681	3	Metazoa	0.38
ARMC9	80210	2	Eukaryota	0.586275
ARNT2	9915	3	Metazoa	0.0134
ARPP21	10777	6	Vertebrata	0.1111
ARRDC4	91947	3	Metazoa	0.2392
ARSJ	79642	1	Cellular Organisms	0.51915
ART3	419	8	Mammalia	0.611525
ASB3	51130	2	Eukaryota	0.161275
ATF6B	1388	3	Metazoa	0.276525
ATF7-NPFF	114108587	2	Eukaryota	0.701925
ATG10	83734	2	Eukaryota	0.291225
ATG5	9474	2	Eukaryota	0.33455
ATP10B	23120	2	Eukaryota	0.229525
ATP2B4	493	2	Eukaryota	0.0479
ATP5MC2	517	1	Cellular Organisms	0.17395
ATP5PF	522	1	Cellular Organisms	0.602167
ATP8A1	10396	2	Eukaryota	0.08355
ATP8B4	79895	2	Eukaryota	0.229625
BBX	56987	3	Metazoa	0.397875
BCAM	4059	4	Chordata	0.33615
BCDIN3D	144233	2	Eukaryota	0.73155
BCHE	590	2	Eukaryota	0.6217
BCKDHB	594	1	Cellular Organisms	0.1178
BCKDK	10295	2	Eukaryota	0.0809333
BCL11A	53335	3	Metazoa	0.73115
BCL3	602	2	Eukaryota	0.321475
BCR	613	3	Metazoa	0.3079
BDNF	627	3	Metazoa	0.0169
BHMG1	None	No data	No data	No data
BIN1	274	2	Eukaryota	0.01495
BMS1	9790	2	Eukaryota	0.2299
BORCS7	119032	1	Cellular Organisms	0.1391
BRINP1	1620	6	Vertebrata	0.013175
BRWD1	54014	2	Eukaryota	0.516975
BST1	683	3	Metazoa	0.757025
BTNL2	56244	9	Eutheria	0.886275
BZW2	28969	No data	No data	No data
C11orf53	None	No data	No data	No data
C12orf40	None	No data	No data	No data
C16orf95	100506581	8	Mammalia	0.8505
C1QL2	165257	1	Cellular Organisms	0.288375
C1QL3	389941	1	Cellular Organisms	0.10705
C1QTNF1	114897	3	Metazoa	0.181975
C2	717	3	Metazoa	0.28275
C2orf74	339804	9	Eutheria	0.13305
C4BPA	722	3	Metazoa	1.17905
C8orf37	None	No data	No data	No data
C9orf72	203228	3	Metazoa	0.1857
C9orf92	None	No data	No data	No data
CABCOCO1	219621	3	Metazoa	0.3171
CACNA1C	775	3	Metazoa	0.2433
CACNA2D3	55799	3	Metazoa	0.024575
CADM2	253559	3	Metazoa	0.224575
CADPS2	93664	3	Metazoa	0.090525
CALB2	794	3	Metazoa	0.05
CALHM1	255022	6	Vertebrata	0.099025
CASS4	57091	9	Eutheria	0.373175
CASTOR3	None	No data	No data	No data
CATSPERB	79820	3	Metazoa	0.5822
CBX7	23492	3	Metazoa	0.19765
CCDC134	79879	2	Eukaryota	0.772625
CCDC157	550631	7	Euteleostomi	1.59347
CCDC3	83643	6	Vertebrata	0.5197
CCDC74A	90557	9	Eutheria	0.7583
CCDC83	220047	9	Eutheria	1.3598
CCDC85C	317762	3	Metazoa	0.143775
CCDC88C	440193	3	Metazoa	0.2823
CCHCR1	54535	3	Metazoa	0.3292
CCL16	6360	7	Euteleostomi	0.3248
CCL18	6362	7	Euteleostomi	1.2867
CCL23	6368	7	Euteleostomi	1.05767
CCL8	6355	7	Euteleostomi	0.083775
CCR2	729230	3	Metazoa	0.463425
CCR5	1234	3	Metazoa	0.29475
CCRL2	9034	8	Mammalia	0.56325
CD2AP	23607	2	Eukaryota	0.370575
CD33	945	2	Eukaryota	1.3801
CD40	958	2	Eukaryota	0.3328
CD5L	922	3	Metazoa	0.523775
CD70	970	3	Metazoa	0.0926667
CD86	942	7	Euteleostomi	0.540225
CDC42SE2	56990	3	Metazoa	0.10875
CDC73	79577	2	Eukaryota	0.04165
CDH26	60437	6	Vertebrata	0.795225
CDH4	1002	4	Chordata	0.12325
CDH5	1003	6	Vertebrata	0.199775
CDH6	1004	6	Vertebrata	0.1173
CDH9	1007	7	Euteleostomi	0.21395
CDK14	5218	2	Eukaryota	0.094425
CDKAL1	54901	1	Cellular Organisms	0.117525
CEACAM16	388551	3	Metazoa	0.26945
CEACAM20	125931	3	Metazoa	0.3681
CELF1	10658	2	Eukaryota	0.04405
CELF2	10659	2	Eukaryota	0.01165
CEMIP2	23670	1	Cellular Organisms	0.0813
CENPW	387103	2	Eukaryota	0.116475
CEP112	201134	3	Metazoa	0.263475
CEP57	9702	3	Metazoa	0.3229
CFAP20	29105	2	Eukaryota	0.0197
CFH	3075	3	Metazoa	0.81525
CFHR4	10877	3	Metazoa	0.617867
CHI3L1	1116	3	Metazoa	0.21625
CHRNA2	1135	3	Metazoa	0.4777
CHRNB2	1141	3	Metazoa	0.02245
CHST1	8534	3	Metazoa	0
CHST15	51363	1	Cellular Organisms	0.1417
CLASRP	11129	2	Eukaryota	0.02525
CLDN18	51208	3	Metazoa	0.066075
CLEC16A	23274	2	Eukaryota	0.3008
CLNK	116449	9	Eutheria	1.74275
CLPB	81570	1	Cellular Organisms	0.237325
CLPTM1	1209	2	Eukaryota	0.057825
CLU	1191	6	Vertebrata	0.340125
CMKLR1	1240	3	Metazoa	0.214375
CMTM8	152189	6	Vertebrata	0.1223
CNN2	1265	6	Vertebrata	0.0681
CNTN5	53942	3	Metazoa	0.2935
CNTNAP2	26047	3	Metazoa	0.107075
COBL	23242	4	Chordata	0.53355
COL13A1	1305	3	Metazoa	0.310275
COL19A1	1310	6	Vertebrata	0.5465
COL4A3	1285	1	Cellular Organisms	0.473625
CORIN	10699	3	Metazoa	0.771775
COX6B1	1340	2	Eukaryota	0.04275
CPNE4	131034	3	Metazoa	0.02045
CPNE8	144402	3	Metazoa	0.089775
CPVL	54504	1	Cellular Organisms	0.92695
CR1	1378	3	Metazoa	0.2703
CREB1	1385	3	Metazoa	0.026825
CREBBP	1387	2	Eukaryota	0.078225
CSF1	1435	7	Euteleostomi	0.539925
CSMD1	64478	3	Metazoa	0.12795
CSNK1G3	1456	2	Eukaryota	0.243025
CST3	1471	1	Cellular Organisms	0.090575
CSTF1	1477	2	Eukaryota	0.0116
CTDP1	9150	2	Eukaryota	0.1897
CTNNA2	1496	3	Metazoa	0.01945
CTNNA3	29119	3	Metazoa	0.2623
CTNNBL1	56259	2	Eukaryota	0.068925
CTNND2	1501	3	Metazoa	0.014675
CTRB2	440387	2	Eukaryota	0.332375
CUBN	8029	3	Metazoa	0.369575
CWC15	51503	2	Eukaryota	0
CWH43	80157	7	Euteleostomi	0.686225
CXCL12	6387	6	Vertebrata	1.0458
CYB561	1534	2	Eukaryota	0.40295
CYLC2	1539	9	Eutheria	1.12992
CYP19A1	1588	3	Metazoa	0.0835
CYP27C1	339761	3	Metazoa	0.136225
CYP2C19	1557	8	Mammalia	0.2815
CYP51A1	1595	1	Cellular Organisms	0.45025
DAB1	1600	3	Metazoa	0.007675
DACH1	1602	1	Cellular Organisms	0.05905
DAPK1	1612	3	Metazoa	0.06845
DCC	1630	3	Metazoa	0.09315
DCHS2	54798	1	Cellular Organisms	0.505575
DDB2	1643	2	Eukaryota	0.11075
DDX11	1663	2	Eukaryota	0.475933
DEFB121	245934	7	Euteleostomi	0.2678
DEFB123	245936	7	Euteleostomi	0
DENND4B	9909	2	Eukaryota	0.10605
DGKB	1607	1	Cellular Organisms	0.1029
DGKG	1608	1	Cellular Organisms	0.27835
DGUOK	1716	7	Euteleostomi	0.6783
DHCR24	1718	1	Cellular Organisms	0.04065
DHODH	1723	1	Cellular Organisms	0.142625
DHRS4	10901	1	Cellular Organisms	0.362275
DIAPH3	81624	2	Eukaryota	0.506375
DIP2C	22982	3	Metazoa	0.0358
DISP3	57540	3	Metazoa	0.205325
DKK2	27123	3	Metazoa	0.6576
DLGAP1	9229	3	Metazoa	0.08985
DLGAP4	22839	6	Vertebrata	0.3626
DMAC1	90871	1	Cellular Organisms	0.424475
DMPK	1760	7	Euteleostomi	0.456067
DNAH5	1767	2	Eukaryota	0.242625
DNAJC12	56521	2	Eukaryota	1.95037
DNAJC27	51277	2	Eukaryota	0.10455
DSC3	1825	6	Vertebrata	0.384325
DSCAM	1826	3	Metazoa	0.1429
DSG2	1829	6	Vertebrata	0.421525
DSG3	1830	8	Mammalia	0.2993
DST	667	3	Metazoa	0.35695
EBF3	253738	3	Metazoa	0.200025
ECHDC3	79746	3	Metazoa	0.4482
ECRG4	84417	7	Euteleostomi	0.3591
EDEM2	55741	1	Cellular Organisms	0.251525
EDNRA	1909	3	Metazoa	0.076375
EED	8726	2	Eukaryota	0
EEF1G	1937	2	Eukaryota	0.07615
EFCAB14	9813	7	Euteleostomi	0.658633
EFCAB6	64800	3	Metazoa	0.535975
EFEMP1	2202	3	Metazoa	0.132325
EFNB2	1948	3	Metazoa	0.0159
EGFR	1956	2	Eukaryota	0.16025
EHMT2	10919	2	Eukaryota	0.199575
EIF2AK3	9451	2	Eukaryota	0.345025
ELAVL4	1996	2	Eukaryota	0.1161
ELOVL5	60481	2	Eukaryota	0.1073
EMSY	56946	3	Metazoa	0.2585
ENOX1	55068	3	Metazoa	0.02275
EPB41L1	2036	3	Metazoa	0.064
EPB41L2	2037	3	Metazoa	0.757475
EPC2	26122	2	Eukaryota	0.385675
EPDR1	54749	6	Vertebrata	0.245075
EPHA1	2041	3	Metazoa	0.204625
EPHX2	2053	1	Cellular Organisms	0.2296
ERCC3	2071	1	Cellular Organisms	0.03655
ESPN	83715	2	Eukaryota	0.4337
ESR1	2099	3	Metazoa	0.176
EXOC1L	644145	7	Euteleostomi	0.346025
EXOC3	11336	2	Eukaryota	0.37765
EYS	346007	3	Metazoa	0.51345
F7	2155	3	Metazoa	0.40225
FAM124A	220108	7	Euteleostomi	0.1709
FAM98A	25940	6	Vertebrata	0.253075
FANCD2	2177	2	Eukaryota	0.4421
FANCL	55120	2	Eukaryota	0.115725
FAS	355	3	Metazoa	0.583533
FAT4	79633	1	Cellular Organisms	0.1631
FBN2	2201	3	Metazoa	0.100525
FBXL17	64839	3	Metazoa	0.433775
FBXL7	23194	2	Eukaryota	0.027125
FBXW10	10517	2	Eukaryota	0.481475
FERD3L	222894	3	Metazoa	0.156425
FERMT2	10979	3	Metazoa	0.01665
FGF18	8817	3	Metazoa	0.065375
FHIT	2272	1	Cellular Organisms	0.971533
FICD	11153	1	Cellular Organisms	0.22625
FIG4	9896	2	Eukaryota	0.244225
FMO3	2328	2	Eukaryota	0.39935
FOXF1	2294	2	Eukaryota	0.0471
FOXN3	1112	2	Eukaryota	0.073425
FOXO3	2309	3	Metazoa	0.128125
FPGT-TNNI3K	100526835	1	Cellular Organisms	0.745625
FRG1	2483	2	Eukaryota	0.313075
FRMD1	79981	3	Metazoa	0.53365
FRMD4A	55691	3	Metazoa	0.353975
FST	10468	3	Metazoa	0.1229
FTMT	94033	3	Metazoa	0.95835
FTO	79068	2	Eukaryota	0.246675
FZD1	8321	2	Eukaryota	0.172875
GAB2	9846	3	Metazoa	0.054425
GAK	2580	2	Eukaryota	0.124625
GALNT17	64409	2	Eukaryota	0.078725
GALNT7	51809	2	Eukaryota	0.149425
GALP	85569	9	Eutheria	0.562775
GAMT	2593	1	Cellular Organisms	0.558675
GAPDHS	26330	3	Metazoa	0.241525
GAS1	2619	3	Metazoa	0.143325
GATA3	2625	2	Eukaryota	0.083525
GATAD2B	57459	3	Metazoa	0.049525
GBP2	2634	3	Metazoa	0.1545
GEMIN7	79760	2	Eukaryota	0.298375
GFPT2	9945	1	Cellular Organisms	0.032975
GHITM	27069	2	Eukaryota	0.2865
GIMAP7	168537	9	Eutheria	0.208025
GLDN	342035	3	Metazoa	0.349275
GLIS1	148979	3	Metazoa	0.558225
GLIS3	169792	3	Metazoa	0.3144
GMNC	647309	7	Euteleostomi	0.5391
GNAI3	2773	2	Eukaryota	0.03375
GNPDA2	132789	1	Cellular Organisms	0.025675
GOLM1	51280	7	Euteleostomi	0.45625
GOT2	2806	2	Eukaryota	0.100875
GPC2	221914	7	Euteleostomi	0.446625
GPC5	2262	3	Metazoa	0.768525
GPIHBP1	338328	8	Mammalia	0.254033
GPR107	57720	2	Eukaryota	0.307125
GPR141	353345	6	Vertebrata	0.61095
GPRC5B	51704	4	Chordata	0.064125
GRIA4	2893	3	Metazoa	0.356075
GRIN2B	2904	3	Metazoa	0.031525
GRIN3B	116444	3	Metazoa	0.3275
GRM7	2917	3	Metazoa	0.2923
GRN	2896	2	Eukaryota	0.562925
GSC	145258	1	Cellular Organisms	0.1665
GSTA1	2938	1	Cellular Organisms	0.308425
GSX1	219409	3	Metazoa	0.021775
GTF3C5	9328	2	Eukaryota	0.106025
H2AC12	85235	1	Cellular Organisms	0.0067
H2BC11	8970	1	Cellular Organisms	0.002925
H2BC4	8347	1	Cellular Organisms	0.004925
HACE1	57531	2	Eukaryota	0.251275
HAS2	3037	1	Cellular Organisms	0.03285
HBEGF	1839	6	Vertebrata	0.397067
HDAC4	9759	2	Eukaryota	0.126225
HDAC9	9734	3	Metazoa	0.254725
HERC4	26091	2	Eukaryota	0.23925
HESX1	8820	3	Metazoa	0.438733
HHEX	3087	3	Metazoa	0.3311
HID1	283987	3	Metazoa	0.079775
HIPK1	204851	2	Eukaryota	0.074525
HLA-B	3106	6	Vertebrata	0.596175
HLA-C	3107	6	Vertebrata	1.31475
HLA-DQA1	3117	3	Metazoa	0.528275
HLA-DQA2	3118	3	Metazoa	0.3491
HLA-DQB1	3119	3	Metazoa	1.13207
HLA-DRA	3122	3	Metazoa	0.4086
HLA-DRB1	3123	3	Metazoa	0.852875
HLA-DRB5	3127	3	Metazoa	0.735925
HLA-G	3135	6	Vertebrata	0.500125
HMGA2	8091	1	Cellular Organisms	0.198325
HNF1B	6928	3	Metazoa	0.11345
HPCAL1	3241	2	Eukaryota	0.163275
HRK	8739	7	Euteleostomi	0.3247
HS3ST1	9957	3	Metazoa	0.120375
HSPA13	6782	2	Eukaryota	0.107225
HSPB7	27129	4	Chordata	0.06915
HUNK	30811	3	Metazoa	0.121225
ICAM1	3383	7	Euteleostomi	1.24915
ID4	3400	3	Metazoa	0.418275
IDH2	3418	1	Cellular Organisms	0.105325
IDNK	414328	1	Cellular Organisms	0.402975
IFT46	56912	2	Eukaryota	0.3272
IGF1	3479	3	Metazoa	0.533275
IGF2BP2	10644	3	Metazoa	0.246975
IGLON5	402665	3	Metazoa	0.137975
IKZF4	64375	3	Metazoa	0.15735
IL16	3603	3	Metazoa	0.231025
IL19	29949	8	Mammalia	1.1654
IL1A	3552	7	Euteleostomi	0.10035
IL1B	3553	6	Vertebrata	0.86475
IL33	90865	8	Mammalia	0.5991
IL34	146433	2	Eukaryota	0.418933
IL6R	3570	6	Vertebrata	0.17925
INPP4B	8821	3	Metazoa	0.247425
INPP5D	3635	2	Eukaryota	0.134375
INSIG2	51141	2	Eukaryota	0.022275
INTS1	26173	2	Eukaryota	0.08895
INTS8	55656	2	Eukaryota	0.585375
INTU	27152	3	Metazoa	0.4021
IPMK	253430	2	Eukaryota	0.154475
IQCK	124152	7	Euteleostomi	0.666125
IRAK3	11213	6	Vertebrata	0.341825
IRS1	3667	3	Metazoa	0.364025
ITGA9	3680	3	Metazoa	0.3327
ITGB3	3690	3	Metazoa	0.1257
ITGB6	3694	3	Metazoa	0.20575
IVNS1ABP	10625	1	Cellular Organisms	0.027525
JAZF1	221895	2	Eukaryota	0
JRKL	8690	7	Euteleostomi	0.2154
KAT8	84148	2	Eukaryota	0.154025
KAZN	23254	6	Vertebrata	0.384175
KBTBD8	84541	3	Metazoa	0.14915
KCNH7	90134	3	Metazoa	0.2066
KCNIP4	80333	3	Metazoa	0.070575
KCNMA1	3778	2	Eukaryota	0.206967
KCNMB2	10242	3	Metazoa	0.0202
KCNQ1	3784	3	Metazoa	0.2788
KCNQ3	3786	6	Vertebrata	0.07115
KCNU1	157855	7	Euteleostomi	0.34355
KCTD12	115207	2	Eukaryota	0.34445
KCTD15	79047	2	Eukaryota	0.0391
KHDRBS2	202559	3	Metazoa	0.291325
KIF11	3832	2	Eukaryota	0.237525
KIF13B	23303	2	Eukaryota	0.154
KIF20B	9585	2	Eukaryota	0.625725
KLF14	136259	2	Eukaryota	0.469175
KLHL14	57565	3	Metazoa	0.104825
KLHL23	151230	3	Metazoa	0.2138
KLHL4	56062	2	Eukaryota	0.148775
KRBOX4	55634	9	Eutheria	0.052275
L3MBTL2	83746	3	Metazoa	0.179575
L3MBTL4	91133	3	Metazoa	0.166375
LDLRAD1	388633	9	Eutheria	0.795975
LHPP	64077	3	Metazoa	0.561725
LHX1	3975	3	Metazoa	0.0792
LIN28B	389421	2	Eukaryota	0.246475
LINC02210-CRHR1	104909134	6	Vertebrata	0.565825
LINGO2	158038	1	Cellular Organisms	0.222875
LIPA	3988	1	Cellular Organisms	0.06465
LIPG	9388	3	Metazoa	0.219525
LLPH	84298	6	Vertebrata	0.177433
LMNA	4000	2	Eukaryota	0.077125
LMO1	4004	3	Metazoa	0
LMO7	4008	3	Metazoa	0.397775
LMX1B	4010	2	Eukaryota	0.016275
LNPEP	4012	3	Metazoa	0.29765
LPA	4018	3	Metazoa	0.389175
LRAT	9227	3	Metazoa	0.0942
LRP1B	53353	7	Euteleostomi	0.1971
LRP4	4038	3	Metazoa	0.1588
LRRC32	2615	3	Metazoa	0.33415
LRRFIP2	9209	6	Vertebrata	0.3563
LRRIQ3	127255	9	Eutheria	2.75855
LSM11	134353	2	Eukaryota	0.3179
LSM14A	26065	2	Eukaryota	0.468775
LTBP2	4053	3	Metazoa	0.207175
LZTS1	11178	3	Metazoa	0.1172
MADD	8567	3	Metazoa	0.182175
MAEA	10296	2	Eukaryota	0.15815
MAF	4094	3	Metazoa	0.117775
MAGI3	260425	2	Eukaryota	0.566275
MALRD1	340895	7	Euteleostomi	0.304975
MANEA	79694	1	Cellular Organisms	0.327925
MAOA	4128	1	Cellular Organisms	0.2003
MAP1B	4131	3	Metazoa	0.15055
MAP2K5	5607	2	Eukaryota	0.0454
MAP3K1	4214	2	Eukaryota	0.3864
MAPT	4137	3	Metazoa	0.2517
MARCKS	4082	6	Vertebrata	0.245767
MARK2	2011	2	Eukaryota	0
MARK4	57787	2	Eukaryota	0.2226
MBLAC1	255374	7	Euteleostomi	0.260967
MBP	4155	6	Vertebrata	0.332833
MC2R	4158	3	Metazoa	0.120425
MC4R	4160	3	Metazoa	0.26265
MCF2L	23263	3	Metazoa	0.332067
MCFD2	90411	3	Metazoa	0
MED13L	23389	2	Eukaryota	0.0958
MED30	90390	3	Metazoa	0.0211667
MEF2C	4208	2	Eukaryota	0.225
MEIS2	4212	2	Eukaryota	0.213025
METAP1D	254042	1	Cellular Organisms	0.147875
METTL4	64863	3	Metazoa	0.52625
MEX3B	84206	2	Eukaryota	0.1857
MFF	56947	3	Metazoa	0.39165
MIA2	4253	3	Metazoa	0.4397
MIDEAS	91748	8	Mammalia	0.12545
MINDY2	54629	2	Eukaryota	0.1278
MINK1	50488	4	Chordata	0.11205
MKI67	4288	3	Metazoa	0.784625
MLF1	4291	2	Eukaryota	2.64447
MLLT3	4300	3	Metazoa	0.00655
MLN	4295	6	Vertebrata	0.756475
MMP1	4312	3	Metazoa	0.4723
MMP12	4321	3	Metazoa	0.5156
MMP3	4314	3	Metazoa	0.219325
MN1	4330	4	Chordata	0.30935
MOBP	4336	9	Eutheria	0.469425
MPP7	143098	2	Eukaryota	0.312175
MREG	55686	7	Euteleostomi	0.226075
MRPL39	54148	3	Metazoa	0.716075
MRTFB	57496	2	Eukaryota	0.059725
MS4A2	2206	8	Mammalia	0.644675
MS4A3	932	3	Metazoa	1.42725
MS4A4A	51338	3	Metazoa	0.544375
MS4A6A	64231	2	Eukaryota	0.97735
MS4A6E	245802	2	Eukaryota	2.4516
MSH2	4436	2	Eukaryota	0.043675
MSRA	4482	1	Cellular Organisms	0.659
MSRB3	253827	1	Cellular Organisms	0.49005
MSX2	4488	3	Metazoa	0.191725
MTCH2	23788	2	Eukaryota	0
MTF2	22823	3	Metazoa	0
MTHFD1L	25902	3	Metazoa	0.238125
MTHFR	4524	2	Eukaryota	0.061175
MTHFSD	64779	2	Eukaryota	0.502575
MTIF3	219402	1	Cellular Organisms	1.0162
MTMR3	8897	3	Metazoa	0.352275
MTNR1B	4544	3	Metazoa	0.28545
MTRNR2L11	100463489	No data	No data	No data
MTRR	4552	2	Eukaryota	0.57525
MTSS2	92154	2	Eukaryota	0.0865
MTUS1	57509	7	Euteleostomi	0.356425
MYBPC3	4607	3	Metazoa	0.2049
MYH13	8735	3	Metazoa	0.1497
MYO16	23026	3	Metazoa	0.276425
MYOZ2	51778	6	Vertebrata	1.10525
MYPN	84665	6	Vertebrata	0.352025
MYRIP	25924	3	Metazoa	0.1993
N4BP1	9683	8	Mammalia	0.47405
NACA2	342538	2	Eukaryota	2.2364
NALCN	259232	3	Metazoa	0.053925
NANP	140838	2	Eukaryota	0.161675
NARS2	79731	1	Cellular Organisms	0.48675
NCAM2	4685	3	Metazoa	0.415675
NCAN	1463	3	Metazoa	0.4975
NCAPH2	29781	2	Eukaryota	0.380733
NCKAP5	344148	8	Mammalia	0.586975
NCR2	9436	7	Euteleostomi	3.10352
NDUFA12	55967	2	Eukaryota	0.12905
NDUFA4	4697	2	Eukaryota	0.7325
NDUFAF6	137682	1	Cellular Organisms	0.51555
NDUFAF7	55471	1	Cellular Organisms	0.45505
NDUFS3	4722	2	Eukaryota	0.44725
NECTIN2	5819	3	Metazoa	0.461525
NEDD9	4739	3	Metazoa	0.2147
NEGR1	257194	3	Metazoa	0.0391
NEPRO	25871	2	Eukaryota	0.949675
NETO1	81832	3	Metazoa	0.19295
NEU1	4758	1	Cellular Organisms	0.0356667
NF1	4763	2	Eukaryota	0.113675
NFIC	4782	3	Metazoa	0.196425
NHSL1	57224	3	Metazoa	0.8251
NMBR	4829	3	Metazoa	0.484625
NMNAT3	349565	2	Eukaryota	0.37785
NOS1	4842	2	Eukaryota	0.13775
NOS2	4843	2	Eukaryota	0.394225
NOTCH4	4855	7	Euteleostomi	0.20675
NPAS2	4862	3	Metazoa	0.14065
NPAS3	64067	3	Metazoa	0.205775
NPC1	4864	2	Eukaryota	0.29895
NPFFR2	10886	3	Metazoa	0.7743
NPVF	64111	7	Euteleostomi	0.6246
NRCAM	4897	3	Metazoa	0.06295
NRGN	4900	No data	No data	No data
NRSN1	140767	6	Vertebrata	0.02285
NRXN1	9378	3	Metazoa	0.205475
NRXN3	9369	3	Metazoa	0.415775
NSF	4905	1	Cellular Organisms	0.32185
NTM	50863	3	Metazoa	0.282175
NUDT3	11165	1	Cellular Organisms	0
NYAP1	222950	8	Mammalia	0.198475
OARD1	221443	1	Cellular Organisms	0.066575
OAS2	4939	3	Metazoa	0.3925
OAT	4942	1	Cellular Organisms	0.143375
OAZ3	51686	7	Euteleostomi	0.395975
OCM	654231	3	Metazoa	0.220875
OGFOD1	55239	2	Eukaryota	0.55305
OGFRL1	79627	7	Euteleostomi	0.67485
OLFM4	10562	6	Vertebrata	0.128975
OPA3	80207	2	Eukaryota	0.393525
OPCML	4978	3	Metazoa	0.1816
OR2AE1	81392	2	Eukaryota	0.623725
OR2I1P	442197	8	Mammalia	0.25125
OR2S2	56656	2	Eukaryota	0.87615
OR4C12	283093	2	Eukaryota	0.71505
OR4S1	256148	2	Eukaryota	0.82555
OR51E2	81285	2	Eukaryota	0.09015
OTOS	150677	6	Vertebrata	0
OTUD7B	56957	3	Metazoa	0.1015
PADI3	51702	1	Cellular Organisms	0.481225
PALM2AKAP2	445815	4	Chordata	0.0745333
PARD3B	117583	7	Euteleostomi	0.700925
PAX2	5076	3	Metazoa	0.47765
PAX5	5079	3	Metazoa	0.011925
PAX6	5080	3	Metazoa	0
PCDH11X	27328	3	Metazoa	0.500175
PCDH18	54510	3	Metazoa	0.05525
PCDH7	5099	3	Metazoa	0.2492
PCDH8	5100	3	Metazoa	0.121275
PCED1B	91523	7	Euteleostomi	0.5422
PCK1	5105	1	Cellular Organisms	0.157775
PCLAF	9768	3	Metazoa	0.163275
PCMTD1	115294	No data	No data	No data
PCSK5	5125	2	Eukaryota	0.1633
PDCD11	22984	2	Eukaryota	0.35595
PDE1C	5137	2	Eukaryota	0.2686
PDE4B	5142	1	Cellular Organisms	0.4282
PDE7B	27115	2	Eukaryota	0.41385
PDE9A	5152	2	Eukaryota	0.05855
PDGFRL	5157	3	Metazoa	0.187075
PDHA2	5161	1	Cellular Organisms	0.20905
PDLIM5	10611	2	Eukaryota	0.816967
PDPR	55066	3	Metazoa	0.110367
PDS5B	23047	2	Eukaryota	0.057125
PEX2	5828	2	Eukaryota	0.90705
PEX6	5190	2	Eukaryota	0.2126
PFDN1	5201	1	Cellular Organisms	0.1082
PFKP	5214	1	Cellular Organisms	0.0883
PGBD1	84547	8	Mammalia	0.667575
PGM2L1	283209	6	Vertebrata	0.20635
PHB	None	No data	No data	No data
PHF21B	112885	7	Euteleostomi	0.4661
PHOSPHO1	162466	2	Eukaryota	0.354775
PI4K2B	55300	2	Eukaryota	0.269575
PICALM	8301	2	Eukaryota	0.138725
PIGN	23556	2	Eukaryota	0.2656
PILRA	29992	3	Metazoa	0.592633
PILRB	29990	3	Metazoa	0.948533
PINX1	54984	2	Eukaryota	0.43
PIP4K2B	8396	2	Eukaryota	0
PIP5K1C	23396	2	Eukaryota	0.094175
PITPNM2	57605	3	Metazoa	0.13345
PKNOX2	63876	3	Metazoa	0.076775
PLA2G4E	123745	1	Cellular Organisms	0.20745
PLCG2	5336	3	Metazoa	0.0879
PLD4	122618	2	Eukaryota	0.307175
PLEKHA1	59338	2	Eukaryota	0.223025
PLEKHG1	57480	2	Eukaryota	0.486975
PLPP4	196051	2	Eukaryota	0.0162
PLXDC2	84898	6	Vertebrata	0.40645
PLXNA4	91584	2	Eukaryota	0.087625
PNPLA5	150379	8	Mammalia	0.625275
POC5	134359	2	Eukaryota	0.441775
PODXL	5420	3	Metazoa	0.78315
POFUT2	23275	2	Eukaryota	0.1581
POLE	5426	2	Eukaryota	0.246175
POLK	51426	2	Eukaryota	0.45835
POLN	353497	2	Eukaryota	0.49045
POLR1C	9533	2	Eukaryota	0.00965
POM121L2	94026	3	Metazoa	1.03483
POMT1	10585	1	Cellular Organisms	0.162967
PON1	5444	1	Cellular Organisms	0.411825
PPARG	5468	3	Metazoa	0.1196
PPP1R11	6992	1	Cellular Organisms	0
PPP1R3B	79660	2	Eukaryota	0.21215
PRDM10	56980	3	Metazoa	0.1202
PRH1	5554	10	Euarchontoglires	0.22845
PRIM2	5558	2	Eukaryota	0.483
PRKCA	5578	2	Eukaryota	0.083525
PRKCE	5581	2	Eukaryota	0
PRKD1	5587	3	Metazoa	0.286225
PRKG1	5592	2	Eukaryota	0.5195
PRLR	5618	4	Chordata	0.204225
PRNP	5621	3	Metazoa	0.29065
PROX1	5629	3	Metazoa	0
PRPF4B	None	No data	No data	No data
PRR16	51334	6	Vertebrata	0.056775
PRSS51	346702	No data	No data	No data
PSEN1	5663	2	Eukaryota	0.164075
PSMA4	5685	2	Eukaryota	0
PSMC3	5702	2	Eukaryota	0.026375
PSMD3	5709	2	Eukaryota	0.2346
PSMF1	9491	2	Eukaryota	1.14615
PSORS1C1	170679	12	Haplorrhini	1.17033
PTBP2	58155	2	Eukaryota	0
PTER	9317	1	Cellular Organisms	0.33365
PTGS1	5742	3	Metazoa	0.261125
PTK2B	2185	3	Metazoa	0.12345
PTPRD	5789	3	Metazoa	0.05865
PTPRR	5801	3	Metazoa	0.353875
PUM3	9933	2	Eukaryota	0.24245
PVR	5817	3	Metazoa	0.371867
QKI	9444	2	Eukaryota	0.186033
QPCTL	54814	1	Cellular Organisms	0.301325
RAC1	5879	2	Eukaryota	0.025575
RAD51AP2	729475	9	Eutheria	0.756
RASA3	22821	2	Eukaryota	0.122967
RBBP4	5928	2	Eukaryota	0
RBBP6	5930	2	Eukaryota	0.15325
RBMS1	5937	3	Metazoa	0.4951
RBP1	5947	6	Vertebrata	0.813325
RCAN2	10231	2	Eukaryota	0.3206
RCBTB1	55213	2	Eukaryota	0.00505
RDH13	112724	1	Cellular Organisms	0.122225
RELN	5649	2	Eukaryota	0.0993
RERE	473	3	Metazoa	0.0837
RET	5979	3	Metazoa	0.40175
RFC3	5983	1	Cellular Organisms	0.25305
RFPL3	10738	9	Eutheria	1.53212
RFX3	5991	2	Eukaryota	0.337575
RGSL1	353299	9	Eutheria	0.673325
RIMBP2	23504	3	Metazoa	0.27495
RIMS1	22999	3	Metazoa	0.154325
RIN3	79890	3	Metazoa	0.420875
RMND5B	64777	2	Eukaryota	0.1955
RNF6	6049	2	Eukaryota	0.387175
RP13-279N23.2	None	No data	No data	No data
RPL17	6139	2	Eukaryota	0
RPL6	6128	2	Eukaryota	0.023725
RPN1	6184	1	Cellular Organisms	0.3952
RPRM	56475	6	Vertebrata	0.040125
RSRC1	51319	3	Metazoa	0.4163
RXRG	6258	3	Metazoa	0.03175
SAAL1	113174	6	Vertebrata	0.732425
SALL3	27164	2	Eukaryota	0.218625
SAP30L	79685	2	Eukaryota	0.176367
SASH1	23328	3	Metazoa	0.319875
SCARA3	51435	7	Euteleostomi	0.223225
SCARB2	950	2	Eukaryota	0.234075
SCIMP	388325	7	Euteleostomi	0.505475
SCN2A	6326	2	Eukaryota	0.0433
SCNN1B	6338	3	Metazoa	0.118675
SDR9C7	121214	3	Metazoa	0.418525
SEC11C	90701	1	Cellular Organisms	0.0649
SEC16B	89866	2	Eukaryota	0.694175
SEC23IP	11196	6	Vertebrata	0.3646
SERPINA1	5265	3	Metazoa	0.324625
SERPINA7	6906	8	Mammalia	0.1996
SERPINB1	1992	1	Cellular Organisms	0.237275
SERPINB8	5271	2	Eukaryota	0.3352
SERPING1	710	6	Vertebrata	0.3659
SERTAD2	9792	6	Vertebrata	0.993975
SETD5	55209	3	Metazoa	0.3422
SFSWAP	6433	6	Vertebrata	0.292275
SFTPD	6441	3	Metazoa	0.376375
SH2B1	25970	3	Metazoa	0.9399
SHB	6461	2	Eukaryota	0.149975
SHISA9	729993	7	Euteleostomi	0.111975
SHROOM2	357	3	Metazoa	0.60075
SIRPG	55423	3	Metazoa	0.53885
SIRT1	23411	2	Eukaryota	0.313825
SKIV2L	None	No data	No data	No data
SLC10A2	6555	1	Cellular Organisms	0.25005
SLC14A2	8170	1	Cellular Organisms	0.298475
SLC16A2	6567	3	Metazoa	0
SLC22A2	6582	3	Metazoa	0.5837
SLC24A4	123041	2	Eukaryota	0.10605
SLC25A12	8604	2	Eukaryota	0.1202
SLC25A17	10478	2	Eukaryota	0.140725
SLC25A43	203427	3	Metazoa	0.54135
SLC28A1	9154	2	Eukaryota	0.5875
SLC2A13	114134	1	Cellular Organisms	0.499125
SLC2A9	56606	2	Eukaryota	0.44845
SLC30A8	169026	3	Metazoa	0.5376
SLC35C1	55343	2	Eukaryota	0.222775
SLC35F4	341880	2	Eukaryota	0.180725
SLC39A1	27173	1	Cellular Organisms	0.17075
SLC39A13	91252	2	Eukaryota	0.16485
SLC39A8	64116	2	Eukaryota	0.0211
SLC44A4	80736	2	Eukaryota	0.244825
SLC4A1AP	22950	7	Euteleostomi	0.691075
SLC5A12	159963	1	Cellular Organisms	0.316175
SLC5A9	200010	3	Metazoa	0.17115
SLC6A15	55117	3	Metazoa	0.219
SLC9A7	84679	2	Eukaryota	0.254175
SLCO1A2	6579	3	Metazoa	0.30095
SLITRK5	26050	6	Vertebrata	0.103075
SMARCA2	6595	2	Eukaryota	0.0695
SMARCE1	6605	3	Metazoa	0.151875
SMC1B	27127	2	Eukaryota	0.456425
SMIM4	None	No data	No data	No data
SNCA	6622	3	Metazoa	0
SNX31	169166	6	Vertebrata	0.620325
SOAT2	8435	2	Eukaryota	0.219725
SORCS1	114815	3	Metazoa	0.35345
SORCS2	57537	3	Metazoa	0.2007
SORCS3	22986	3	Metazoa	0.23475
SORL1	6653	3	Metazoa	0.18595
SOX11	6664	3	Metazoa	0.121425
SPDYE3	441272	3	Metazoa	0.8548
SPI1	6688	4	Chordata	0.009525
SPON2	10417	3	Metazoa	0.372875
SPPL2A	84888	3	Metazoa	0.33375
SPRY4	81848	6	Vertebrata	0.375375
SRRM4	84530	1	Cellular Organisms	0.240025
SSBP3	23648	3	Metazoa	0.01455
SSBP4	170463	3	Metazoa	0.402025
SSR1	6745	2	Eukaryota	0.5192
ST14	6768	3	Metazoa	0.168875
ST6GAL2	84620	3	Metazoa	0.1958
STAC3	246329	3	Metazoa	0.50115
STEAP1B	256227	6	Vertebrata	1.16118
STK11	6794	2	Eukaryota	0.250125
STK24	8428	2	Eukaryota	0.144575
STK32B	55351	2	Eukaryota	0.445025
STK33	65975	2	Eukaryota	0.35265
STK39	27347	2	Eukaryota	0.195725
STRIT1	100507537	7	Euteleostomi	0.0530333
STUM	375057	No data	No data	No data
STX6	10228	2	Eukaryota	0.154225
STYX	6815	2	Eukaryota	0
SUCLG2	8801	2	Eukaryota	0.2272
SUDS3	64426	3	Metazoa	0.011425
SUGT1	10910	2	Eukaryota	0.0964
SULF1	23213	1	Cellular Organisms	0.28935
SULT4A1	25830	3	Metazoa	0.39335
SV2B	9899	2	Eukaryota	0.12395
SVIL	6840	3	Metazoa	0.236975
SYK	6850	3	Metazoa	0.1022
SYMPK	8189	2	Eukaryota	0.077575
TAS2R60	338398	3	Metazoa	1.25075
TBX3	6926	3	Metazoa	0.10885
TCEANC2	127428	6	Vertebrata	0.699125
TCF4	6925	3	Metazoa	0.066975
TCF7L2	6934	3	Metazoa	0.238775
TDRD10	126668	8	Mammalia	0.485125
TENM3	55714	3	Metazoa	0.062625
TENM4	26011	3	Metazoa	0.1465
TERT	7015	2	Eukaryota	0.287075
TEX35	84066	9	Eutheria	0.488625
TF	7018	3	Metazoa	0.3682
TFAM	7019	2	Eukaryota	0.676167
TFAP2B	7021	3	Metazoa	0.0181
TGFB2	7042	3	Metazoa	0.069075
THADA	63892	2	Eukaryota	0.438475
THNSL2	55258	2	Eukaryota	0.772925
THRA	7067	3	Metazoa	0.525075
TIAM2	26230	3	Metazoa	0.488175
TLE4	7091	3	Metazoa	0.0501
TLL1	7092	3	Metazoa	0.0791
TLN1	7094	2	Eukaryota	0.0277
TLN2	83660	2	Eukaryota	0.0908
TM2D3	80213	6	Vertebrata	0.3095
TMCO5A	145942	9	Eutheria	2.82097
TMEFF2	23671	2	Eukaryota	0.02385
TMEM106B	54664	3	Metazoa	0.2039
TMEM121	80757	1	Cellular Organisms	0.134667
TMEM161B	153396	6	Vertebrata	0.470825
TMEM18	129787	1	Cellular Organisms	0.182725
TMEM259	91304	1	Cellular Organisms	0.1452
TMEM59	9528	3	Metazoa	0.169175
TMEM64	169200	3	Metazoa	0.785725
TMEM65	157378	3	Metazoa	0.293375
TMEM74	157753	7	Euteleostomi	0.115575
TMPRSS15	5651	3	Metazoa	0.498325
TMTC1	83857	1	Cellular Organisms	0.092225
TNFAIP3	7128	3	Metazoa	0.151075
TNFSF14	8740	3	Metazoa	0.318875
TNK1	8711	3	Metazoa	0.37335
TNKS	8658	1	Cellular Organisms	0.083725
TNKS2	80351	1	Cellular Organisms	0.054675
TNPO3	23534	2	Eukaryota	0.01315
TNRC6C	57690	3	Metazoa	0.179275
TNXB	7148	2	Eukaryota	0.383375
TOMM40	10452	2	Eukaryota	0.0791
TPD52	7163	6	Vertebrata	0.51085
TRA2A	29896	2	Eukaryota	0.137025
TRAK2	66008	6	Vertebrata	0.23685
TRAP1	10131	1	Cellular Organisms	0.231825
TREM2	54209	3	Metazoa	0.4914
TREML2	79865	8	Mammalia	2.4289
TRIB2	28951	3	Metazoa	0.23515
TRIM15	89870	3	Metazoa	0.431825
TRIM35	23087	3	Metazoa	0.0982
TRIM39	56658	3	Metazoa	0.176325
TRIM47	91107	3	Metazoa	0.15545
TRIM56	81844	3	Metazoa	0.157675
TRIP4	9325	1	Cellular Organisms	0.256125
TRIT1	54802	1	Cellular Organisms	0.299525
TRPC4AP	26133	2	Eukaryota	0.03245
TRPS1	7227	6	Vertebrata	0.158775
TSBP1	10665	9	Eutheria	0.857075
TSN	7247	3	Metazoa	0.1518
TSNAX-DISC1	100303453	No data	No data	No data
TSPOAP1	9256	3	Metazoa	0.36855
TSPYL5	85453	9	Eutheria	0.5511
TTLL7	79739	2	Eukaryota	0.246375
UBA6	55236	2	Eukaryota	0.523325
UBE2L3	7332	2	Eukaryota	0.01595
UMOD	7369	3	Metazoa	0.36335
UNC13A	23025	3	Metazoa	0.1397
UNC5C	8633	3	Metazoa	0.066075
UNC5CL	222643	2	Eukaryota	0.238
UPP2	151531	1	Cellular Organisms	0.5574
UQCC1	55245	1	Cellular Organisms	0.3743
UQCRFS1	7386	1	Cellular Organisms	0.30145
USP24	23358	2	Eukaryota	0.03865
USP34	9736	2	Eukaryota	0.081725
USP47	55031	2	Eukaryota	0.145875
USP6NL	9712	2	Eukaryota	0.39375
USP8	9101	2	Eukaryota	0.603475
UTP20	27340	2	Eukaryota	0.32405
VAC14	55697	2	Eukaryota	0.094125
VCAN	1462	6	Vertebrata	0.594625
VIPR1	7433	3	Metazoa	0.1893
VPS13C	54832	2	Eukaryota	0.31855
VRK2	7444	2	Eukaryota	1.68093
VSNL1	7447	6	Vertebrata	0.064675
VWA2	340706	3	Metazoa	0.5353
WDR88	126248	3	Metazoa	0.53805
WFS1	7466	3	Metazoa	0.1098
WNT3	7473	3	Metazoa	0
WRN	7486	2	Eukaryota	0.75225
WWC1	23286	2	Eukaryota	0.097275
WWOX	51741	1	Cellular Organisms	0.190075
XCL1	6375	1	Cellular Organisms	0.137625
YBX2	51087	3	Metazoa	0.88665
YDJC	150223	8	Mammalia	0.8948
YLPM1	56252	2	Eukaryota	0.179075
ZAR1L	646799	2	Eukaryota	0.572775
ZBTB8OS	339487	1	Cellular Organisms	0.3397
ZC3H11B	643136	2	Eukaryota	1.85603
ZC3H13	23091	1	Cellular Organisms	0.206575
ZC3H3	23144	7	Euteleostomi	0.621875
ZC3H4	23211	7	Euteleostomi	0.1568
ZCCHC2	54877	3	Metazoa	0.1576
ZCWPW1	55063	2	Eukaryota	0.73445
ZDHHC20	253832	2	Eukaryota	0.1911
ZFHX3	463	3	Metazoa	0.127975
ZFP3	124961	9	Eutheria	0.25865
ZFP91	80829	6	Vertebrata	0.248875
ZHX2	22882	4	Chordata	0.1213
ZKSCAN3	80317	2	Eukaryota	0.435175
ZMIZ1	57178	2	Eukaryota	0.013425
ZNF155	7711	2	Eukaryota	0.5205
ZNF197	10168	2	Eukaryota	1.33767
ZNF224	7767	2	Eukaryota	0.3269
ZNF225	7768	2	Eukaryota	0.331025
ZNF326	284695	6	Vertebrata	0.127975
ZNF532	55205	6	Vertebrata	0.187475
ZNF544	27300	2	Eukaryota	0.854767
ZNF608	57507	2	Eukaryota	0.22425
ZNF652	22834	6	Vertebrata	0.0929
ZNF668	79759	6	Vertebrata	0.026325
ZNF804A	91752	3	Metazoa	0.499225
ZNF804B	219578	3	Metazoa	0.869175
ZSCAN12	9753	3	Metazoa	0.555125
ZSCAN29	146050	3	Metazoa	0.676375
ZSCAN9	7746	3	Metazoa	2.0349
ZSWIM6	57688	6	Vertebrata	0.154675

## Sheet: Лист4
NDD, Fu et al., 2022 FDR ≤ 0.05	EntrezID	PAI	Phylostratum	DI
ABCC9	10060	3	Metazoa	0.2369
ABL1	25	2	Eukaryota	0.3418
ACLY	47	1	Cellular Organisms	0.058975
ACTA2	59	3	Metazoa	0
ACTL6B	51412	2	Eukaryota	0.00956667
ACVR2A	92	3	Metazoa	0
ADCY5	111	3	Metazoa	0.08035
ADNP	23394	6	Vertebrata	0.1316
AFF3	3899	3	Metazoa	0.308475
AGO1	26523	2	Eukaryota	0
AGO4	192670	2	Eukaryota	0.164975
AHDC1	27245	6	Vertebrata	0.10955
AKT3	10000	2	Eukaryota	0.0791
ALDH18A1	5832	2	Eukaryota	0.043025
AMH	268	6	Vertebrata	0.394925
AMIGO1	57463	3	Metazoa	0.01565
ANK2	287	3	Metazoa	0.28495
ANK3	288	3	Metazoa	0.2225
ANKH	56172	1	Cellular Organisms	0.0402
ANKRD11	29123	2	Eukaryota	0.3072
ANKRD12	23253	2	Eukaryota	0.5422
AP1G1	164	2	Eukaryota	0.08005
AP2S1	1175	2	Eukaryota	0
AP3B2	8120	2	Eukaryota	0.1976
AP3D1	8943	2	Eukaryota	0.03605
APBB1	322	3	Metazoa	0.067875
ARCN1	372	2	Eukaryota	0.147225
ARF1	375	2	Eukaryota	0
ARF3	377	2	Eukaryota	0
ARHGAP32	9743	3	Metazoa	0.333675
ARHGAP35	2909	3	Metazoa	0.026575
ARID1A	8289	1	Cellular Organisms	0.064325
ARID1B	57492	1	Cellular Organisms	0.092075
ARID2	196528	3	Metazoa	0.257675
ARID5B	84159	3	Metazoa	0.2126
ARIH1	25820	2	Eukaryota	0
ASH1L	55870	2	Eukaryota	0.244067
ASXL1	171023	3	Metazoa	0.919575
ASXL2	55252	3	Metazoa	0.5478
ASXL3	80816	3	Metazoa	0.3601
ATF2	1386	2	Eukaryota	0.233625
ATG13	9776	2	Eukaryota	0.08015
ATG9B	285973	2	Eukaryota	0.27385
ATP1A2	477	1	Cellular Organisms	0.02675
ATP1A3	478	1	Cellular Organisms	0.02945
ATP1B1	481	3	Metazoa	0.05265
ATP2B1	490	2	Eukaryota	0
ATP2B2	491	2	Eukaryota	0.028075
ATP4A	495	7	Euteleostomi	0.0626
ATP6V0A1	535	2	Eukaryota	0.069825
ATP6V1A	523	2	Eukaryota	0.010375
ATP6V1B2	526	2	Eukaryota	0.043225
AUTS2	26053	3	Metazoa	0.201467
B3GNT6	192134	3	Metazoa	0.313975
BAI1	None	No_data	No_data	No_data
BAP1	8314	3	Metazoa	0.1307
BCAS3	54828	3	Metazoa	0.076125
BCL11A	53335	3	Metazoa	0.73115
BCL11B	64919	2	Eukaryota	0.17475
BCL9	607	3	Metazoa	0.2586
BICD2	23299	3	Metazoa	0.0693
BMPR1A	657	3	Metazoa	0.05755
BOD1L1	259282	3	Metazoa	0.628625
BPTF	2186	3	Metazoa	0.291825
BRAF	673	2	Eukaryota	0.29485
BRD3	8019	2	Eukaryota	0.12455
BRD4	23476	2	Eukaryota	0.1473
BRPF1	7862	2	Eukaryota	0.1086
BRSK1	84446	2	Eukaryota	0.048325
BRSK2	9024	2	Eukaryota	0.28155
BRWD1	54014	2	Eukaryota	0.516975
BTBD10	84280	2	Eukaryota	0.01445
BTG3	10950	2	Eukaryota	0.284
C16orf72	None	No_data	No_data	No_data
C3	718	2	Eukaryota	0.34845
CACNA1A	773	2	Eukaryota	0.2617
CACNA1C	775	3	Metazoa	0.2433
CACNA1D	776	2	Eukaryota	0.176925
CACNA1E	777	6	Vertebrata	0.066375
CACNA1G	8913	2	Eukaryota	0.15855
CACNA2D1	781	3	Metazoa	0.105325
CALM1	801	1	Cellular Organisms	0.00336667
CAMK2A	815	2	Eukaryota	0
CAMK2B	816	2	Eukaryota	0.28265
CAMK2D	817	2	Eukaryota	0.1132
CAMK2G	818	2	Eukaryota	0.0548
CAMK4	814	2	Eukaryota	0.185725
CAMTA1	23261	2	Eukaryota	0.21925
CAMTA2	23125	2	Eukaryota	0.194025
CAPRIN1	4076	3	Metazoa	0.1567
CASKIN1	57524	2	Eukaryota	0.170375
CASKIN2	57513	2	Eukaryota	0.1121
CASZ1	54897	3	Metazoa	0.2365
CBL	867	2	Eukaryota	0.0501
CBLL1	79872	2	Eukaryota	0.027375
CBX3	11335	2	Eukaryota	0
CBX5	23468	2	Eukaryota	0.043825
CDC42	998	2	Eukaryota	0.1373
CDC42BPB	9578	3	Metazoa	0.151725
CDK13	8621	2	Eukaryota	0.1914
CDK8	1024	2	Eukaryota	0
CDKN1C	1028	3	Metazoa	0.3017
CDKN2AIP	55602	8	Mammalia	0.220925
CELF1	10658	2	Eukaryota	0.04405
CELF2	10659	2	Eukaryota	0.01165
CELF4	56853	2	Eukaryota	0.253075
CENPE	1062	2	Eukaryota	0.346625
CENPV	201161	1	Cellular Organisms	0.254525
CGREF1	10669	9	Eutheria	0.80635
CHAMP1	283489	3	Metazoa	0.327533
CHD2	1106	2	Eukaryota	0.207025
CHD3	1107	2	Eukaryota	0.24905
CHD4	1108	2	Eukaryota	0.033725
CHD5	26038	3	Metazoa	0.13555
CHD7	55636	2	Eukaryota	0.174175
CHD8	57680	2	Eukaryota	0.064725
CHMP7	91782	2	Eukaryota	0.1925
CIC	23152	3	Metazoa	0.1858
CLPTM1	1209	2	Eukaryota	0.057825
CLTC	1213	2	Eukaryota	0
CNOT1	23019	2	Eukaryota	0.0098
CNOT2	4848	2	Eukaryota	0.2145
CNOT3	4849	2	Eukaryota	0.0124
COL2A1	1280	1	Cellular Organisms	0.0513
COL4A1	1282	1	Cellular Organisms	0.07635
COL4A3BP	None	No_data	No_data	No_data
CORO1A	11151	3	Metazoa	0.196
CPD	1362	1	Cellular Organisms	0.20275
CPSF6	11052	2	Eukaryota	0.1978
CPSF7	79869	2	Eukaryota	0
CREBBP	1387	2	Eukaryota	0.078225
CRIM1	51232	3	Metazoa	0.1585
CSDE1	7812	6	Vertebrata	0.006525
CSNK1E	1454	2	Eukaryota	0.166425
CSNK2A1	1457	2	Eukaryota	0.2147
CSNK2B	1460	2	Eukaryota	0
CTBP1	1487	3	Metazoa	0.0439
CTCF	10664	2	Eukaryota	0
CTNNA2	1496	3	Metazoa	0.01945
CTNNB1	1499	3	Metazoa	0.013025
CTNND1	1500	3	Metazoa	0.1611
CTR9	9646	2	Eukaryota	0.09455
CUL3	8452	2	Eukaryota	0
CUX2	23316	2	Eukaryota	0.32545
CYFIP2	26999	2	Eukaryota	0.013175
CYLD	1540	3	Metazoa	0.017725
DAZAP1	26528	2	Eukaryota	0.30905
DCAF7	10238	2	Eukaryota	0
DCTN2	10540	2	Eukaryota	0.35275
DDB1	1642	2	Eukaryota	0.008825
DDX23	9416	2	Eukaryota	0.06365
DDX6	1656	2	Eukaryota	0.4182
DEAF1	10522	2	Eukaryota	0.077025
DEDD	9191	3	Metazoa	0.058825
DHDDS	79947	1	Cellular Organisms	0.200475
DHX30	22907	3	Metazoa	0.047
DIP2A	23181	3	Metazoa	0.11675
DIP2C	22982	3	Metazoa	0.0358
DLG4	1742	3	Metazoa	0.10095
DLK2	65989	4	Chordata	0.24035
DLL1	28514	2	Eukaryota	0.13595
DMPK	1760	7	Euteleostomi	0.456067
DNM1	1759	2	Eukaryota	0.194575
DNM1L	10059	2	Eukaryota	0.009325
DNMT3A	1788	1	Cellular Organisms	0.350375
DOPEY1	None	No_data	No_data	No_data
DOT1L	84444	2	Eukaryota	0.248425
DPF2	5977	3	Metazoa	0.017175
DPYSL2	1808	3	Metazoa	0.092975
DPYSL5	56896	3	Metazoa	0.04245
DRD2	1813	3	Metazoa	0.051775
DSCAM	1826	3	Metazoa	0.1429
DUS1L	64118	1	Cellular Organisms	0.1021
DUSP16	80824	2	Eukaryota	0.340475
DYNC1H1	1778	2	Eukaryota	0.058525
DYRK1A	1859	2	Eukaryota	0.051375
EBF3	253738	3	Metazoa	0.200025
EEF1A2	1917	1	Cellular Organisms	0.014975
EFTUD2	9343	2	Eukaryota	0.020525
EHMT1	79813	2	Eukaryota	0.168225
EIF3B	8662	2	Eukaryota	0.25505
EIF3G	8666	2	Eukaryota	0.005425
EIF4A2	1974	2	Eukaryota	0.013925
EIF5A	1984	1	Cellular Organisms	0.395775
ELAVL3	1995	2	Eukaryota	0
ELAVL4	1996	2	Eukaryota	0.1161
EML6	400954	2	Eukaryota	0.123975
EP300	2033	2	Eukaryota	0.076975
ERF	2077	3	Metazoa	0.0771
ERLIN1	10613	1	Cellular Organisms	0.05965
ESRRG	2104	3	Metazoa	0.01985
ETF1	2107	1	Cellular Organisms	0.0615667
EXT1	2131	2	Eukaryota	0.18255
EZH2	2146	2	Eukaryota	0.075975
FAM120A	23196	4	Chordata	0.1205
FBN1	2200	2	Eukaryota	0.064725
FBN2	2201	3	Metazoa	0.100525
FBXO11	80204	1	Cellular Organisms	0.005325
FBXO28	23219	3	Metazoa	0.0128
FBXW7	55294	2	Eukaryota	0.6409
FEZF2	55079	3	Metazoa	0.020075
FGF12	2257	3	Metazoa	0.312567
FGFR1	2260	2	Eukaryota	0.2125
FGFR2	2263	3	Metazoa	0.1829
FGFR3	2261	3	Metazoa	0.230625
FOSL2	2355	3	Metazoa	0.055225
FOXG1	2290	2	Eukaryota	0
FOXP1	27086	3	Metazoa	0.2381
FOXP2	93986	2	Eukaryota	0.081725
FRMD5	84978	3	Metazoa	0.14865
FUS	2521	2	Eukaryota	0.189575
G3BP2	9908	2	Eukaryota	0.0545
GABBR1	2550	2	Eukaryota	0.05295
GABBR2	9568	2	Eukaryota	0.005875
GABRA1	2554	3	Metazoa	0.028125
GABRB2	2561	1	Cellular Organisms	0
GABRB3	2562	1	Cellular Organisms	0.330325
GABRG2	2566	3	Metazoa	0
GAK	2580	2	Eukaryota	0.124625
GAPVD1	26130	6	Vertebrata	0.04695
GATA3	2625	2	Eukaryota	0.083525
GATAD2B	57459	3	Metazoa	0.049525
GFAP	2670	4	Chordata	0.23395
GGNBP2	79893	3	Metazoa	0.090025
GIGYF1	64599	2	Eukaryota	0.194975
GLI3	2737	3	Metazoa	0.1387
GLTSCR1	None	No_data	No_data	No_data
GLYR1	84656	6	Vertebrata	0.022025
GNAI1	2770	2	Eukaryota	0.028125
GNAO1	2775	2	Eukaryota	0.114925
GNAS	2778	3	Metazoa	0.138425
GNB1	2782	2	Eukaryota	0.00975
GNB2	2783	2	Eukaryota	0
GOLGA4	2803	1	Cellular Organisms	0.371575
GPR4	2828	3	Metazoa	0.05335
GRIA2	2891	3	Metazoa	0.045475
GRIK2	2898	3	Metazoa	0.0092
GRIN1	2902	3	Metazoa	0.129775
GRIN2A	2903	3	Metazoa	0.210375
GRIN2B	2904	3	Metazoa	0.031525
GRN	2896	2	Eukaryota	0.562925
GSK3B	2932	2	Eukaryota	0.01995
H3F3A	None	No_data	No_data	No_data
HCN1	348980	3	Metazoa	0.023975
HDAC2	3066	2	Eukaryota	0.01095
HDAC4	9759	2	Eukaryota	0.126225
HDLBP	3069	6	Vertebrata	0.074825
HECTD1	25831	2	Eukaryota	0.023775
HECTD4	283450	2	Eukaryota	0.05555
HECW2	57520	3	Metazoa	0.11385
HIC2	23119	2	Eukaryota	0.162175
HIST1H1E	None	No_data	No_data	No_data
HIST1H2AC	None	No_data	No_data	No_data
HIST1H2AE	None	No_data	No_data	No_data
HIST1H4J	None	No_data	No_data	No_data
HIVEP2	3097	3	Metazoa	0.17565
HK1	3098	1	Cellular Organisms	0.18145
HNF4A	3172	3	Metazoa	0.114125
HNRNPA2B1	3181	2	Eukaryota	0.0223
HNRNPD	3184	2	Eukaryota	0
HNRNPK	3190	3	Metazoa	0.232875
HNRNPU	3192	3	Metazoa	0.007175
HNRNPUL2	221092	7	Euteleostomi	0.5005
HRAS	3265	1	Cellular Organisms	0.0158
HSP90AB1	3326	1	Cellular Organisms	0.0837
INF2	64423	2	Eukaryota	0.2665
INHBA	3624	3	Metazoa	0
INO80D	54891	3	Metazoa	0.212175
INTS3	65123	2	Eukaryota	0.01525
IRF2BPL	64207	3	Metazoa	0.136825
ITPR1	3708	2	Eukaryota	0.056325
ITPR3	3710	2	Eukaryota	0.114975
ITSN1	6453	2	Eukaryota	0.063725
JAG1	182	3	Metazoa	0.05385
KANSL1	284058	3	Metazoa	0.2165
KAT5	10524	2	Eukaryota	0
KAT6A	7994	3	Metazoa	0.244825
KAT6B	23522	3	Metazoa	0.096925
KAT8	84148	2	Eukaryota	0.154025
KBTBD6	89890	3	Metazoa	0.011375
KBTBD7	84078	3	Metazoa	0.02555
KCNA1	3736	2	Eukaryota	0.0518
KCNA2	3737	3	Metazoa	0
KCNB1	3745	2	Eukaryota	0.052225
KCNC1	3746	3	Metazoa	0.3411
KCND3	3752	3	Metazoa	0
KCNH1	3756	3	Metazoa	0.0042
KCNH7	90134	3	Metazoa	0.2066
KCNJ6	3763	3	Metazoa	0.01485
KCNMA1	3778	2	Eukaryota	0.206967
KCNQ2	3785	3	Metazoa	0.131
KCNQ3	3786	6	Vertebrata	0.07115
KCNT1	57582	2	Eukaryota	0.21825
KCNT2	343450	3	Metazoa	0.0332
KDM1A	23028	1	Cellular Organisms	0.0525
KDM3B	51780	2	Eukaryota	0.17875
KDM5B	10765	2	Eukaryota	0.1209
KDM6B	23135	6	Vertebrata	0.2777
KIAA0100	None	No_data	No_data	No_data
KIAA1109	None	No_data	No_data	No_data
KIAA1551	None	No_data	No_data	No_data
KIDINS220	57498	3	Metazoa	0.06565
KIF11	3832	2	Eukaryota	0.237525
KIF1A	547	2	Eukaryota	0.043925
KIF1B	23095	2	Eukaryota	0.25475
KIF2A	3796	2	Eukaryota	0.114825
KIF5B	3799	2	Eukaryota	0.09725
KIF5C	3800	2	Eukaryota	0.018475
KLF7	8609	3	Metazoa	0.191925
KLHDC3	116138	3	Metazoa	0.12275
KLHL20	27252	2	Eukaryota	0.0125
KLHL6	89857	2	Eukaryota	0.051475
KMT2A	4297	3	Metazoa	0.143075
KMT2B	9757	3	Metazoa	0.25675
KMT2C	58508	2	Eukaryota	0.155725
KMT2D	8085	3	Metazoa	0.218625
KMT2E	55904	3	Metazoa	0.22235
KPNA1	3836	2	Eukaryota	0.1174
KRAS	3845	2	Eukaryota	0.4982
LARP1	23367	2	Eukaryota	0.440375
LASP1	3927	3	Metazoa	0.03255
LDB1	8861	4	Chordata	0.063775
LEF1	51176	3	Metazoa	0.421125
LEO1	123169	2	Eukaryota	0.2736
LHX2	9355	3	Metazoa	0
LMNB1	4001	2	Eukaryota	0.1662
LONP1	9361	1	Cellular Organisms	0.0681
LRFN3	79414	3	Metazoa	0.291625
LRRC4	64101	3	Metazoa	0.0407
LZTR1	8216	1	Cellular Organisms	0.0572
MAEA	10296	2	Eukaryota	0.15815
MAFB	9935	3	Metazoa	0.0676
MAGEL2	54551	3	Metazoa	0.25405
MAP2	4133	3	Metazoa	0.425025
MAP2K1	5604	1	Cellular Organisms	0.0533
MAP3K7	6885	2	Eukaryota	0.082575
MAP4K4	9448	4	Chordata	0.006375
MAPK8IP3	23162	3	Metazoa	0.110275
MARK2	2011	2	Eukaryota	0
MAX	4149	1	Cellular Organisms	0
MBD5	55777	3	Metazoa	0.65235
MCOLN1	57192	3	Metazoa	0.077975
MED13	9969	2	Eukaryota	0.296025
MED13L	23389	2	Eukaryota	0.0958
MED23	9439	2	Eukaryota	0.00835
MED24	9862	2	Eukaryota	0.0314
MEF2C	4208	2	Eukaryota	0.225
MEIS2	4212	2	Eukaryota	0.213025
METTL2A	339175	3	Metazoa	0.354625
MFN2	9927	2	Eukaryota	0.1248
MIB1	57534	3	Metazoa	0.00865
MIP	4284	3	Metazoa	0.04425
MKL1	None	No_data	No_data	No_data
MKX	283078	3	Metazoa	0.10135
MLXIP	22877	3	Metazoa	0.14225
MN1	4330	4	Chordata	0.30935
MORC2	22880	3	Metazoa	0.281375
MRFAP1	93621	9	Eutheria	0.2784
MSANTD2	79684	7	Euteleostomi	0.978633
MSI1	4440	2	Eukaryota	0
MSL2	55167	3	Metazoa	0
MTOR	2475	2	Eukaryota	0.020725
MYCN	4613	3	Metazoa	0.0863333
MYH3	4621	3	Metazoa	0.040075
MYO18A	399687	3	Metazoa	0.30845
MYRF	745	3	Metazoa	0.131275
MYT1L	23040	3	Metazoa	0.006875
NAA15	80155	2	Eukaryota	0.18475
NAA25	80018	2	Eukaryota	0.611075
NACA	4666	1	Cellular Organisms	0.57165
NACC1	112939	3	Metazoa	0
NALCN	259232	3	Metazoa	0.053925
NAMPT	10135	1	Cellular Organisms	0.169775
NARS	None	No_data	No_data	No_data
NAV3	89795	3	Metazoa	0.200125
NCKAP1	10787	2	Eukaryota	0.00235
NCL	4691	2	Eukaryota	0.166875
NEDD8	4738	2	Eukaryota	0.05255
NEO1	4756	3	Metazoa	0.319425
NF1	4763	2	Eukaryota	0.113675
NFIA	4774	3	Metazoa	0.129825
NFIB	4781	3	Metazoa	0.18735
NFIX	4784	3	Metazoa	0.161225
NIPBL	25836	2	Eukaryota	0.1252
NKX2-1	7080	3	Metazoa	0.370575
NLGN2	57555	2	Eukaryota	0.02395
NOTCH1	4851	1	Cellular Organisms	0.1554
NOTCH2	4853	3	Metazoa	0.2608
NPR1	4881	2	Eukaryota	0.112325
NPTN	27020	3	Metazoa	0.04415
NR3C2	4306	3	Metazoa	0.434175
NR4A2	4929	3	Metazoa	0.031675
NRXN1	9378	3	Metazoa	0.205475
NRXN3	9369	3	Metazoa	0.415775
NSD1	64324	3	Metazoa	0.359675
NTRK2	4915	3	Metazoa	0.0994
OBSCN	84033	3	Metazoa	0
ODC1	4953	1	Cellular Organisms	0.4637
OTUD7A	161725	3	Metazoa	0.16715
OTX2	5015	2	Eukaryota	0
PACS1	55690	3	Metazoa	0.04055
PACS2	23241	2	Eukaryota	0.31855
PAFAH1B1	5048	2	Eukaryota	0.2905
PAK1	5058	2	Eukaryota	0
PAPOLA	10914	1	Cellular Organisms	0
PAPOLG	64895	1	Cellular Organisms	0.1035
PAX2	5076	3	Metazoa	0.47765
PAX5	5079	3	Metazoa	0.011925
PBX1	5087	2	Eukaryota	0.017375
PBX3	5090	3	Metazoa	0
PCBP2	5094	3	Metazoa	0.480667
PCSK2	5126	1	Cellular Organisms	0.124675
PDE10A	10846	3	Metazoa	0.20235
PDE4D	5144	1	Cellular Organisms	0.261475
PHF12	57649	2	Eukaryota	0.22365
PHF2	5253	3	Metazoa	0.04395
PHF21A	51317	2	Eukaryota	0.2335
PHIP	55023	2	Eukaryota	0.072825
PHLDB1	23187	3	Metazoa	0.22695
PIK3CA	5290	2	Eukaryota	0.29455
PIK3R1	5295	2	Eukaryota	0.0986
PIK3R2	5296	2	Eukaryota	0.173
PIP5K1C	23396	2	Eukaryota	0.094175
PISD	23761	1	Cellular Organisms	0.43665
PLXNA1	5361	2	Eukaryota	0.040525
PLXNA2	5362	2	Eukaryota	0.053325
POGZ	23126	3	Metazoa	0.08995
POLR3B	55703	2	Eukaryota	0
POU3F3	5455	3	Metazoa	0
PPARG	5468	3	Metazoa	0.1196
PPFIA2	8499	3	Metazoa	0.225775
PPM1D	8493	2	Eukaryota	0.431075
PPP1CB	5500	1	Cellular Organisms	0
PPP1R9B	84687	3	Metazoa	0.24005
PPP2CA	5515	2	Eukaryota	0
PPP2R1A	5518	1	Cellular Organisms	0.023325
PPP2R5D	5528	2	Eukaryota	0.00675
PPP3CA	5530	2	Eukaryota	0
PRDM16	63976	3	Metazoa	0.207425
PRH1	5554	10	Euarchontoglires	0.22845
PRKAR1A	5573	1	Cellular Organisms	0.006025
PRKAR1B	5575	1	Cellular Organisms	0.0566
PRKCB	5579	2	Eukaryota	0.09435
PRKCE	5581	2	Eukaryota	0
PRKD1	5587	3	Metazoa	0.286225
PRKG1	5592	2	Eukaryota	0.5195
PROC	5624	3	Metazoa	0.224775
PRPF8	10594	2	Eukaryota	0.00195
PRR12	57479	8	Mammalia	0.18605
PSMA3	5684	2	Eukaryota	0.035975
PSMC3	5702	2	Eukaryota	0.026375
PSMC5	5705	2	Eukaryota	0.037225
PSMD11	5717	2	Eukaryota	0.18255
PSMD12	5718	2	Eukaryota	0.010375
PTCH1	5727	2	Eukaryota	0.24065
PTEN	5728	2	Eukaryota	0.595775
PTGDR2	11251	7	Euteleostomi	0.291625
PTPN11	5781	2	Eukaryota	0
PTPRD	5789	3	Metazoa	0.05865
PTPRF	5792	3	Metazoa	0.145875
PUF60	22827	2	Eukaryota	0.00365
PUM2	23369	2	Eukaryota	0.093575
PURA	5813	2	Eukaryota	0
QRICH1	54870	6	Vertebrata	0.018725
RAB11A	8766	1	Cellular Organisms	0
RAB11B	9230	2	Eukaryota	0
RAB11FIP4	84440	3	Metazoa	0.3928
RAB14	51552	1	Cellular Organisms	0
RAB43	339122	3	Metazoa	0
RAC1	5879	2	Eukaryota	0.025575
RAF1	5894	2	Eukaryota	0.294775
RAI1	10743	6	Vertebrata	0.1443
RALA	5898	2	Eukaryota	0.0143
RALGAPB	57148	2	Eukaryota	0.092775
RAP1B	5908	2	Eukaryota	0
RARA	5914	3	Metazoa	0.307275
RARB	5915	3	Metazoa	0.5234
RBBP4	5928	2	Eukaryota	0
RBM12	10137	3	Metazoa	0.08245
RFX3	5991	2	Eukaryota	0.337575
RFX7	64864	3	Metazoa	0.206325
RHOBTB2	23221	3	Metazoa	0.1177
RIT1	6016	3	Metazoa	0
RMND5A	64795	2	Eukaryota	0.137575
ROPN1	54763	6	Vertebrata	0.503075
RORA	6095	3	Metazoa	0.3908
RORB	6096	3	Metazoa	0.0973
RPL10A	4736	2	Eukaryota	0.15445
RPL19	6143	1	Cellular Organisms	0
RTN4RL2	349667	3	Metazoa	0.269225
RUNX1T1	862	3	Metazoa	0.2821
RUSC1	23623	3	Metazoa	0.60325
RYR2	6262	3	Metazoa	0.0257
SALL3	27164	2	Eukaryota	0.218625
SATB1	6304	6	Vertebrata	0.0634
SATB2	23314	3	Metazoa	0
SBNO2	22904	1	Cellular Organisms	0.1292
SCAF1	58506	8	Mammalia	0.09715
SCAF4	57466	2	Eukaryota	0.051125
SCAPER	49855	2	Eukaryota	0.39555
SCN1A	6323	3	Metazoa	0.065225
SCN2A	6326	2	Eukaryota	0.0433
SCN3A	6328	4	Chordata	0.0547
SCN4A	6329	2	Eukaryota	0.07705
SCN8A	6334	2	Eukaryota	0.139075
SCUBE3	222663	3	Metazoa	0.06605
SEC16A	9919	2	Eukaryota	0.3206
SEMA6B	10501	3	Metazoa	0.203025
SET	6418	2	Eukaryota	0.181325
SETBP1	26040	6	Vertebrata	0.127525
SETD1A	9739	2	Eukaryota	0.218
SETD1B	23067	2	Eukaryota	0.1136
SETD2	29072	3	Metazoa	0.260525
SETD5	55209	3	Metazoa	0.3422
SF1	7536	2	Eukaryota	0.3221
SF3B1	23451	2	Eukaryota	0.00405
SF3B2	10992	2	Eukaryota	0.006475
SF3B3	23450	2	Eukaryota	0.028325
SF3B4	10262	2	Eukaryota	0.007425
SHANK2	22941	2	Eukaryota	0.3598
SHANK3	85358	2	Eukaryota	0.304575
SHOC2	8036	1	Cellular Organisms	0.041775
SIN3A	25942	2	Eukaryota	0.0222
SKI	6497	3	Metazoa	0.026625
SLC15A3	51296	2	Eukaryota	0.275975
SLC2A1	6513	2	Eukaryota	0.095
SLC39A8	64116	2	Eukaryota	0.0211
SLC4A4	8671	2	Eukaryota	0.26505
SLC6A1	6529	2	Eukaryota	0
SLC6A2	6530	3	Metazoa	0.14885
SLC9A3	6550	3	Metazoa	0.34715
SMAD4	4089	3	Metazoa	0
SMAD6	4091	3	Metazoa	0.06205
SMARCA2	6595	2	Eukaryota	0.0695
SMARCA4	6597	2	Eukaryota	0
SMARCB1	6598	2	Eukaryota	0
SMARCC2	6601	2	Eukaryota	0.030225
SMARCE1	6605	3	Metazoa	0.151875
SMC3	9126	2	Eukaryota	0
SNAP25	6616	2	Eukaryota	0.0819
SNRNP200	23020	2	Eukaryota	0.0031
SOGA1	None	No_data	No_data	No_data
SON	6651	3	Metazoa	0.843075
SOS1	6654	2	Eukaryota	0.097675
SOX10	6663	2	Eukaryota	0.1104
SOX11	6664	3	Metazoa	0.121425
SOX2	6657	3	Metazoa	0.012925
SOX4	6659	3	Metazoa	0.030675
SOX5	6660	3	Metazoa	0.1413
SOX6	55553	3	Metazoa	0.120875
SOX9	6662	3	Metazoa	0.134
SPAST	6683	1	Cellular Organisms	0
SPEN	23013	3	Metazoa	0.204775
SPI1	6688	4	Chordata	0.009525
SPOP	8405	2	Eukaryota	0.013
SPRY2	10253	3	Metazoa	0.09325
SPTAN1	6709	2	Eukaryota	0.041375
SPTBN1	6711	2	Eukaryota	0.014425
SPTBN2	6712	2	Eukaryota	0.223225
SRCAP	10847	2	Eukaryota	0.247175
SRP54	6729	1	Cellular Organisms	0
SRPR	None	No_data	No_data	No_data
SRRM2	23524	2	Eukaryota	0.169675
SRRM3	222183	7	Euteleostomi	0.8449
SRSF1	6426	2	Eukaryota	0.676233
SRSF7	6432	2	Eukaryota	0.0721
STAG1	10274	2	Eukaryota	0.07575
STAT1	6772	6	Vertebrata	0.00655
STX1B	112755	2	Eukaryota	0.05585
STXBP1	6812	2	Eukaryota	0.287375
SUPT16H	11198	2	Eukaryota	0
SUPT6H	6830	2	Eukaryota	0.100675
SUV420H1	None	No_data	No_data	No_data
SVEP1	79987	3	Metazoa	0.354275
SYK	6850	3	Metazoa	0.1022
SYNCRIP	10492	3	Metazoa	0.183225
SYNGAP1	8831	3	Metazoa	0.137225
SYT1	6857	3	Metazoa	0.02065
TAB2	23118	3	Metazoa	0.0344
TAF4	6874	2	Eukaryota	0.193375
TANC2	26115	3	Metazoa	0.16955
TAOK1	57551	3	Metazoa	0.0237
TAOK3	51347	3	Metazoa	0.0972
TBCEL	219899	2	Eukaryota	0.345075
TBL1XR1	79718	2	Eukaryota	0.359625
TBR1	10716	3	Metazoa	0
TBX3	6926	3	Metazoa	0.10885
TCF12	6938	3	Metazoa	0.357125
TCF20	6942	3	Metazoa	0.236675
TCF3	6929	3	Metazoa	0.104
TCF4	6925	3	Metazoa	0.066975
TCF7L2	6934	3	Metazoa	0.238775
TERF2IP	54386	2	Eukaryota	0.13985
TFAP2B	7021	3	Metazoa	0.0181
TFAP4	7023	3	Metazoa	0.211
TLE3	7090	3	Metazoa	0
TLE4	7091	3	Metazoa	0.0501
TLK2	11011	2	Eukaryota	0.3592
TM9SF4	9777	2	Eukaryota	0.00305
TMEM63B	55362	2	Eukaryota	0.0362
TNFRSF11A	8792	3	Metazoa	0.44765
TNFRSF21	27242	3	Metazoa	0.25165
TNNC2	7125	2	Eukaryota	0
TNPO2	30000	2	Eukaryota	0
TNPO3	23534	2	Eukaryota	0.01315
TNRC6A	27327	3	Metazoa	0.397225
TNRC6B	23112	3	Metazoa	0.2948
TOP2B	7155	2	Eukaryota	0.06585
TRAF2	7186	3	Metazoa	0.3393
TRAF7	84231	2	Eukaryota	0.03495
TRIM8	81603	3	Metazoa	0.2009
TRIO	7204	3	Metazoa	0.0535
TRIP12	9320	2	Eukaryota	0.12065
TRPM3	80036	2	Eukaryota	0.177925
TRRAP	8295	2	Eukaryota	0.01275
TSC1	7248	3	Metazoa	0.327075
TSC2	7249	2	Eukaryota	0.252625
U2AF2	11338	2	Eukaryota	0.00735
UBA2	10054	1	Cellular Organisms	0.15475
UBE3A	7337	2	Eukaryota	0.37395
UBR1	197131	2	Eukaryota	0.26235
UBR5	51366	3	Metazoa	0.028875
UBTF	7343	2	Eukaryota	0.003625
UPF1	5976	2	Eukaryota	0.155025
USP46	64854	2	Eukaryota	0.12245
USP49	25862	2	Eukaryota	0.20795
USP7	7874	2	Eukaryota	0.2307
VAMP2	6844	2	Eukaryota	0
VCP	7415	1	Cellular Organisms	0.017175
VEZF1	7716	6	Vertebrata	0.059075
VPS4A	27183	1	Cellular Organisms	0.08265
WAC	51322	2	Eukaryota	0.873167
WAPAL	None	No_data	No_data	No_data
WDFY3	23001	2	Eukaryota	0.100975
WDR26	80232	2	Eukaryota	0
WDR37	22884	3	Metazoa	0.11165
WDR48	57599	2	Eukaryota	0.17355
WHSC1	None	No_data	No_data	No_data
XPO1	7514	2	Eukaryota	0.02225
YWHAG	7532	2	Eukaryota	0.0189
YY1	7528	2	Eukaryota	0.114225
ZBTB1	22890	6	Vertebrata	0.35065
ZBTB10	65986	4	Chordata	0.152475
ZBTB18	10472	3	Metazoa	0.0851
ZBTB20	26137	3	Metazoa	0.03645
ZBTB21	49854	6	Vertebrata	0.09685
ZBTB34	403341	3	Metazoa	0
ZBTB7A	51341	3	Metazoa	0.0291667
ZDBF2	57683	9	Eutheria	0.815625
ZDHHC5	25921	3	Metazoa	0.067325
ZEB2	9839	3	Metazoa	0.138225
ZFHX3	463	3	Metazoa	0.127975
ZFHX4	79776	3	Metazoa	0.21115
ZMIZ1	57178	2	Eukaryota	0.013425
ZMYM2	7750	3	Metazoa	0.16265
ZMYND11	10771	3	Metazoa	0.0144
ZMYND8	23613	3	Metazoa	0.3303
ZNF148	7707	3	Metazoa	0.036325
ZNF292	23036	6	Vertebrata	0.187125
ZNF423	23090	3	Metazoa	0.059
ZNF462	58499	6	Vertebrata	0.239325
ZNF536	9745	6	Vertebrata	0.10275
ZNF644	84146	6	Vertebrata	0.347175
ZNF865	100507290	7	Euteleostomi	0.0432667

## Sheet: Лист5
ASD, Fu et al., 2022 FDR ≤ 0.05	EntrezID	PAI	Phylostratum	DI
ACLY	47	1	Cellular Organisms	0.058975
ACVR2A	92	3	Metazoa	0
ADCY5	111	3	Metazoa	0.08035
ADNP	23394	6	Vertebrata	0.1316
AGO4	192670	2	Eukaryota	0.164975
AHDC1	27245	6	Vertebrata	0.10955
ANK2	287	3	Metazoa	0.28495
ANKH	56172	1	Cellular Organisms	0.0402
ANKRD11	29123	2	Eukaryota	0.3072
AP2S1	1175	2	Eukaryota	0
APBB1	322	3	Metazoa	0.067875
ARID1B	57492	1	Cellular Organisms	0.092075
ASH1L	55870	2	Eukaryota	0.244067
ASXL3	80816	3	Metazoa	0.3601
ATG13	9776	2	Eukaryota	0.08015
ATG9B	285973	2	Eukaryota	0.27385
ATP1A3	478	1	Cellular Organisms	0.02945
ATP2B2	491	2	Eukaryota	0.028075
ATP4A	495	7	Euteleostomi	0.0626
AUTS2	26053	3	Metazoa	0.201467
BRSK2	9024	2	Eukaryota	0.28155
BTG3	10950	2	Eukaryota	0.284
C16orf72	None	No data	No data	No data
CACNA1D	776	2	Eukaryota	0.176925
CACNA1E	777	6	Vertebrata	0.066375
CAMK2A	815	2	Eukaryota	0
CAMTA2	23125	2	Eukaryota	0.194025
CAPRIN1	4076	3	Metazoa	0.1567
CASKIN1	57524	2	Eukaryota	0.170375
CDK13	8621	2	Eukaryota	0.1914
CELF1	10658	2	Eukaryota	0.04405
CELF2	10659	2	Eukaryota	0.01165
CGREF1	10669	9	Eutheria	0.80635
CHD2	1106	2	Eukaryota	0.207025
CHD3	1107	2	Eukaryota	0.24905
CHD8	57680	2	Eukaryota	0.064725
CORO1A	11151	3	Metazoa	0.196
CREBBP	1387	2	Eukaryota	0.078225
CSNK1E	1454	2	Eukaryota	0.166425
CSNK2A1	1457	2	Eukaryota	0.2147
CTCF	10664	2	Eukaryota	0
CTNNA2	1496	3	Metazoa	0.01945
CTNNB1	1499	3	Metazoa	0.013025
CUL3	8452	2	Eukaryota	0
CYFIP2	26999	2	Eukaryota	0.013175
CYLD	1540	3	Metazoa	0.017725
DEAF1	10522	2	Eukaryota	0.077025
DEDD	9191	3	Metazoa	0.058825
DIP2A	23181	3	Metazoa	0.11675
DIP2C	22982	3	Metazoa	0.0358
DLG4	1742	3	Metazoa	0.10095
DLL1	28514	2	Eukaryota	0.13595
DNMT3A	1788	1	Cellular Organisms	0.350375
DPYSL2	1808	3	Metazoa	0.092975
DSCAM	1826	3	Metazoa	0.1429
DYNC1H1	1778	2	Eukaryota	0.058525
DYRK1A	1859	2	Eukaryota	0.051375
EBF3	253738	3	Metazoa	0.200025
EFTUD2	9343	2	Eukaryota	0.020525
EHMT1	79813	2	Eukaryota	0.168225
FAM120A	23196	4	Chordata	0.1424
FBXO11	80204	1	Cellular Organisms	0.005325
FOXP1	27086	3	Metazoa	0.2381
GABBR2	9568	2	Eukaryota	0.005875
GABRA1	2554	3	Metazoa	0.028125
GABRB3	2562	1	Cellular Organisms	0.330325
GIGYF1	64599	2	Eukaryota	0.194975
GRIA2	2891	3	Metazoa	0.045475
GRIN2B	2904	3	Metazoa	0.031525
H3F3A	None	No data	No data	No data
HDAC4	9759	2	Eukaryota	0.126225
HECTD4	283450	2	Eukaryota	0.05555
HNRNPD	3184	2	Eukaryota	0
HNRNPUL2	221092	7	Euteleostomi	0.5005
INO80D	54891	3	Metazoa	0.212175
INTS3	65123	2	Eukaryota	0.01525
IRF2BPL	64207	3	Metazoa	0.136825
ITPR3	3710	2	Eukaryota	0.114975
ITSN1	6453	2	Eukaryota	0.063725
KCNB1	3745	2	Eukaryota	0.052225
KCNH7	90134	3	Metazoa	0.2066
KCNMA1	3778	2	Eukaryota	0.206967
KCNQ3	3786	6	Vertebrata	0.07115
KDM3B	51780	2	Eukaryota	0.17875
KDM5B	10765	2	Eukaryota	0.1209
KDM6B	23135	6	Vertebrata	0.2777
KIF1B	23095	2	Eukaryota	0.25475
KMT2A	4297	3	Metazoa	0.143075
KMT2C	58508	2	Eukaryota	0.155725
KPNA1	3836	2	Eukaryota	0.1174
MAPK8IP3	23162	3	Metazoa	0.110275
MARK2	2011	2	Eukaryota	0
MBD5	55777	3	Metazoa	0.65235
MED13	9969	2	Eukaryota	0.296025
MED13L	23389	2	Eukaryota	0.0958
MED23	9439	2	Eukaryota	0.00835
MEF2C	4208	2	Eukaryota	0.225
MEIS2	4212	2	Eukaryota	0.213025
MLXIP	22877	3	Metazoa	0.14225
MRFAP1	93621	9	Eutheria	0.2784
MYO18A	399687	3	Metazoa	0.30845
MYT1L	23040	3	Metazoa	0.006875
NAA15	80155	2	Eukaryota	0.18475
NAA25	80018	2	Eukaryota	0.611075
NACC1	112939	3	Metazoa	0
NAV3	89795	3	Metazoa	0.200125
NCKAP1	10787	2	Eukaryota	0.00235
NF1	4763	2	Eukaryota	0.113675
NIPBL	25836	2	Eukaryota	0.1252
NRXN1	9378	3	Metazoa	0.205475
NRXN3	9369	3	Metazoa	0.415775
OBSCN	84033	3	Metazoa	0
PACS1	55690	3	Metazoa	0.04055
PAX5	5079	3	Metazoa	0.011925
PBX1	5087	2	Eukaryota	0.017375
PHF12	57649	2	Eukaryota	0.22365
PHF2	5253	3	Metazoa	0.04395
PHF21A	51317	2	Eukaryota	0.2335
PIK3CA	5290	2	Eukaryota	0.29455
PLXNA1	5361	2	Eukaryota	0.040525
POGZ	23126	3	Metazoa	0.08995
PPP1R9B	84687	3	Metazoa	0.24005
PRDM16	63976	3	Metazoa	0.207425
PRH1	5554	10	Euarchontoglires	0.22845
PRR12	57479	8	Mammalia	0.18605
PSMD11	5717	2	Eukaryota	0.18255
PSMD12	5718	2	Eukaryota	0.010375
PTEN	5728	2	Eukaryota	0.595775
PTGDR2	11251	7	Euteleostomi	0.291625
PTPRF	5792	3	Metazoa	0.145875
RAB11FIP4	84440	3	Metazoa	0.3928
RAI1	10743	6	Vertebrata	0.1443
RALGAPB	57148	2	Eukaryota	0.092775
RFX3	5991	2	Eukaryota	0.337575
ROPN1	54763	6	Vertebrata	0.503075
RORB	6096	3	Metazoa	0.0973
SATB2	23314	3	Metazoa	0
SCN1A	6323	3	Metazoa	0.065225
SCN2A	6326	2	Eukaryota	0.0433
SETD5	55209	3	Metazoa	0.3422
SHANK2	22941	2	Eukaryota	0.3598
SHANK3	85358	2	Eukaryota	0.304575
SIN3A	25942	2	Eukaryota	0.0222
SKI	6497	3	Metazoa	0.026625
SLC6A1	6529	2	Eukaryota	0
SLC6A2	6530	3	Metazoa	0.14885
SLC9A3	6550	3	Metazoa	0.34715
SMARCA2	6595	2	Eukaryota	0.0695
SMARCC2	6601	2	Eukaryota	0.030225
SPAST	6683	1	Cellular Organisms	0
SPEN	23013	3	Metazoa	0.204775
SRPR	None	No data	No data	No data
STXBP1	6812	2	Eukaryota	0.287375
SUV420H1	None	1	No data	No data
SYK	6850	3	Metazoa	0.1022
SYNCRIP	10492	3	Metazoa	0.183225
SYNGAP1	8831	3	Metazoa	0.137225
SYT1	6857	3	Metazoa	0.02065
TAF4	6874	2	Eukaryota	0.193375
TAOK1	57551	3	Metazoa	0.0237
TBL1XR1	79718	2	Eukaryota	0.359625
TBR1	10716	3	Metazoa	0
TCF20	6942	3	Metazoa	0.236675
TCF4	6925	3	Metazoa	0.066975
TCF7L2	6934	3	Metazoa	0.238775
TLE3	7090	3	Metazoa	0
TLE4	7091	3	Metazoa	0.0501
TLK2	11011	2	Eukaryota	0.3592
TNPO3	23534	2	Eukaryota	0.01315
TRAF2	7186	3	Metazoa	0.3393
TRIP12	9320	2	Eukaryota	0.12065
TSC1	7248	3	Metazoa	0.327075
UBR1	197131	2	Eukaryota	0.26235
UBR5	51366	3	Metazoa	0.028875
USP49	25862	2	Eukaryota	0.20795
VEZF1	7716	6	Vertebrata	0.059075
WAC	51322	2	Eukaryota	0.873167
XPO1	7514	2	Eukaryota	0.02225
YWHAG	7532	2	Eukaryota	0.0189
ZBTB20	26137	3	Metazoa	0.03645
ZMYM2	7750	3	Metazoa	0.16265
ZMYND11	10771	3	Metazoa	0.0144
ZMYND8	23613	3	Metazoa	0.3303
ZNF292	23036	6	Vertebrata	0.187125
ZNF462	58499	6	Vertebrata	0.239325

## Sheet: Лист6
ASD, Fu et al., 2022 FDR ≤ 0.001	EntrezID	PAI	Phylostratum	DI
SYNGAP1	8831	3	Metazoa	0.137225
CHD8	57680	2	Eukaryota	0.064725
ADNP	23394	6	Vertebrata	0.1316
SHANK3	85358	2	Eukaryota	0.304575
SCN2A	6326	2	Eukaryota	0.0433
PTEN	5728	2	Eukaryota	0.595775
FOXP1	27086	3	Metazoa	0.2381
CHD2	1106	2	Eukaryota	0.207025
POGZ	23126	3	Metazoa	0.08995
GRIN2B	2904	3	Metazoa	0.031525
SUV420H1	None	No data	No data	No data
NRXN1	9378	3	Metazoa	0.205475
ARID1B	57492	1	Cellular Organisms	0.092075
KDM5B	10765	2	Eukaryota	0.1209
ASH1L	55870	2	Eukaryota	0.244067
SLC6A1	6529	2	Eukaryota	0
ASXL3	80816	3	Metazoa	0.3601
DYRK1A	1859	2	Eukaryota	0.051375
GIGYF1	64599	2	Eukaryota	0.194975
DYNC1H1	1778	2	Eukaryota	0.058525
NF1	4763	2	Eukaryota	0.113675
DLG4	1742	3	Metazoa	0.10095
MBD5	55777	3	Metazoa	0.65235
STXBP1	6812	2	Eukaryota	0.287375
MED13	9969	2	Eukaryota	0.296025
RFX3	5991	2	Eukaryota	0.337575
DEAF1	10522	2	Eukaryota	0.077025
SATB2	23314	3	Metazoa	0
SETD5	55209	3	Metazoa	0.3422
RORB	6096	3	Metazoa	0.0973
AP2S1	1175	2	Eukaryota	0
MED13L	23389	2	Eukaryota	0.0958
EHMT1	79813	2	Eukaryota	0.168225
CUL3	8452	2	Eukaryota	0
KDM6B	23135	6	Vertebrata	0.2777
BRSK2	9024	2	Eukaryota	0.28155
ANK2	287	3	Metazoa	0.28495
NIPBL	25836	2	Eukaryota	0.1252
TLK2	11011	2	Eukaryota	0.3592
ATP2B2	491	2	Eukaryota	0.028075
KMT2C	58508	2	Eukaryota	0.155725
SCN1A	6323	3	Metazoa	0.065225
EBF3	253738	3	Metazoa	0.200025
DNMT3A	1788	1	Cellular Organisms	0.350375
SMARCC2	6601	2	Eukaryota	0.030225
KCNQ3	3786	6	Vertebrata	0.07115
SPAST	6683	1	Cellular Organisms	0
WAC	51322	2	Eukaryota	0.873167
PHF21A	51317	2	Eukaryota	0.2335
CTNNB1	1499	3	Metazoa	0.013025
IRF2BPL	64207	3	Metazoa	0.136825
TAOK1	57551	3	Metazoa	0.0237
SKI	6497	3	Metazoa	0.026625
ANKRD11	29123	2	Eukaryota	0.3072
KMT2A	4297	3	Metazoa	0.143075
DLL1	28514	2	Eukaryota	0.13595
NAA15	80155	2	Eukaryota	0.18475
KCNMA1	3778	2	Eukaryota	0.206967
ZBTB20	26137	3	Metazoa	0.03645
KCNB1	3745	2	Eukaryota	0.052225
DSCAM	1826	3	Metazoa	0.1429
MED23	9439	2	Eukaryota	0.00835
TCF7L2	6934	3	Metazoa	0.238775
VEZF1	7716	6	Vertebrata	0.059075
GABRA1	2554	3	Metazoa	0.028125
AUTS2	26053	3	Metazoa	0.201467
PLXNA1	5361	2	Eukaryota	0.040525
CTCF	10664	2	Eukaryota	0
CASKIN1	57524	2	Eukaryota	0.170375
TCF20	6942	3	Metazoa	0.236675
MEIS2	4212	2	Eukaryota	0.213025
PIK3CA	5290	2	Eukaryota	0.29455
